# Supplementary material for: High ectomycorrhizal relative abundance during winter at the treeline
Source: ISME Commun. 2025 Jan 25;5(1):ycaf010. doi: 10.1093/ismeco/ycaf010 (PMC11815889; doi:10.1093/ismeco/ycaf010)
Supplement: Table_S1_ycaf010 [file table_s1_ycaf010.xlsx]

## Sheet: Table S1
Table S1.- Environmental characteristics of the of the sampling sites forests
	Nevados de Chillan	Villarrica National Park	Puyehue National Park (Antillanca)	Coyhaique National Reserve
GPS Treeline Coordinate	36° 54’ 22.086” S	39° 23’ 36.931” S	40° 47’ 10.774” S	45° 30’ 58.525” S
	71° 23’ 38.184” W	71° 57’ 50.767” W	72° 11’ 33.644” W	72° 2’ 38,72” W
GPS Below-Treeline Coordinate	36° 54’ 19.724” S	39° 22’ 52.41” S	40° 46’ 37.531” S	45° 31’ 14.632” S
	71° 24’ 24.602” W	71° 58’ 14.36” W	72° 11’ 55.366” W	72° 3’ 3.207” W
Altitude Treeline [m a.s.l.]	2094	1399	1332	1211
Altitude Below Treeline [m a.s.l.]	1821	1234	1132	998
Mean Precipitation [mm]	1520a	2660b	3880c	1029a
Mean annual Tº [ºC]	9a	11.5b	8	7.4a
Minimum Daily Average Tº [ºC]	-3.3a	4.2b	-c	-8.1a
Maximum Daily AverageTº [ºC]	23.5a	23b	-c	21.3a
Altitudinal vegetation belt	Sub-Alpine Forest	Sub-Alpine Forest	Sub-Alpine Forest	Sub-Alpine Forest
Vegetation	Deciduous Forest	Deciduous Forest	Deciduous Forest	Deciduous Forest
Dominant Plant Species	N. pumilio	N. Pumilio	N. Pumilio	N. Pumilio
Number of samples obtained	36	36	36	33
a.s.l. above sea level
a – (Dirección Meteorológica de Chile - Servicios Climáticos – 2023)
b – CONAF
c- García-Cervigón,
