# Supplementary material for: High ectomycorrhizal relative abundance during winter at the treeline
Source: ISME Commun. 2025 Jan 25;5(1):ycaf010. doi: 10.1093/ismeco/ycaf010 (PMC11815889; doi:10.1093/ismeco/ycaf010)
Supplement: Table_S2_ycaf010 [file table_s2_ycaf010.xlsx]

## Sheet: Table S2
Table S2.- Read counts for each sample divided per pool.
Pool_1
Sample	input	filtered	denoised	merged	tabled	nonchim
CBT1_fall	450243	258243	251068	195303	195303	193420
CBT2_fall	77692	54768	54102	45913	45913	44762
CBT3_fall	270153	177576	173933	154816	154816	153892
Pool_2
Sample	input	filtered	denoised	merged	tabled	nonchim
ABT1_fall	211231	139599	137213	119416	119416	118331
ABT2_fall	119442	88670	86227	67905	67905	67491
ABT3_fall	174044	132970	128330	112029	112029	112012
AT1_fall	59848	41448	37068	24188	24188	24188
AT2_fall	70358	51327	46772	33935	33935	33928
AT3_fall	233382	165949	162575	137080	137080	135451
Pool_3
Sample	input	filtered	denoised	merged	tabled	nonchim
VBT1_fall	26959	17629	16486	12109	12109	12109
VBT2_fall	151093	108612	105640	84314	84314	84035
VBT3_fall	170638	124563	121633	94265	94265	94265
VT1_fall	32268	21062	19512	12182	12182	12182
VT2_fall	163915	117179	115281	100124	100124	99985
VT3_fall	181243	130454	128432	110832	110832	110372
Pool_4
Sample	input	filtered	denoised	merged	tabled	nonchim
CHBT1_fall	26887	17580	16662	13895	13895	13895
CHBT2_fall	210924	158330	155901	136512	136512	136512
CHBT3_fall	114713	82352	81140	71348	71348	71302
CHT1_fall	136522	99410	96750	85113	85113	85113
CHT2_fall	107449	82418	79651	62654	62654	62654
CHT3_fall	292530	227826	223823	201361	201361	200004
Pool_5
Sample	input	filtered	denoised	merged	tabled	nonchim
CBT1_winter	60540	37435	36097	29397	29397	29397
CBT2_winter	81028	58873	57466	42100	42100	42056
CBT3_winter	81614	58511	55359	44803	44803	44803
CBT4_winter	108928	77609	76363	64006	64006	64006
CBT5_winter	83731	62777	62388	55960	55960	55842
CT1_winter	91659	66979	66064	51561	51561	51147
CT2_winter	108433	80669	79396	70751	70751	70367
CT3_winter	89261	59256	57689	50219	50219	50186
CT4_winter	80958	60174	58674	51925	51925	51925
CT5_winter	71255	52123	50970	46067	46067	45952
Pool_6
Sample	input	filtered	denoised	merged	tabled	nonchim
ABT1_winter	90385	62687	60660	45591	45591	45591
ABT2_winter	79655	60965	58689	43775	43775	43775
ABT3_winter	84922	65765	62932	49760	49760	49760
ABT4_winter	71208	53342	51270	43201	43201	43201
ABT5_winter	85837	65444	63242	52031	52031	52031
AT1_winter	105041	81250	78303	63177	63177	63177
AT2_winter	97743	74657	72258	54655	54655	54655
AT3_winter	84028	61182	58694	47869	47869	47715
AT4_winter	91894	65410	62505	36311	36311	36311
AT5_winter	72680	56083	53442	42355	42355	42355
Pool_7
Sample	input	filtered	denoised	merged	tabled	nonchim
VBT1_winter	86148	55841	53663	36483	36483	36147
VBT2_winter	68795	51352	49089	40185	40185	39809
VBT3_winter	75408	55933	54742	44784	44784	44777
VBT4_winter	75686	54793	51246	41917	41917	41475
VBT5_winter	1210	614	419	193	193	193
VT1_winter	97816	72821	71168	63457	63457	63220
VT2_winter	97149	72470	70143	48698	48698	48698
VT3_winter	77703	51123	49570	37494	37494	37494
VT4_winter	181334	134066	130795	106541	106541	105371
VT5_winter	75630	54530	52565	39963	39963	39963
Pool_8
Sample	input	filtered	denoised	merged	tabled	nonchim
CHBT1_winter	113363	78877	76135	59118	59118	59118
CHBT2_winter	42034	31646	29554	22847	22847	22846
CHBT3_winter	70793	54527	54222	49542	49542	49542
CHBT4_winter	88878	66716	65829	49357	49357	49270
CHBT5_winter	77796	50621	50292	43623	43623	43623
CHT1_winter	53476	39139	38827	34747	34747	34747
CHT2_winter	75100	58350	56505	47669	47669	47669
CHT3_winter	107545	76903	74584	59176	59176	59173
CHT4_winter	67821	51736	50092	37922	37922	37883
CHT5_winter	52526	42212	41230	38188	38188	38147
Pool_9
Sample	input	filtered	denoised	merged	tabled	nonchim
CBT1_spring	82415	58027	55940	45074	45074	45074
CBT2_spring	84771	64986	62954	50283	50283	50104
CBT3_spring	88503	68860	66847	54954	54954	54597
CBT4_spring	74895	55274	48113	38809	38809	38805
CBT5_spring	104442	80172	76976	62969	62969	62647
CT1_spring	115402	91301	89542	76636	76636	76343
CT2_spring	110644	85074	82816	68703	68703	68573
CT3_spring	75290	51411	50270	44319	44319	44302
CT4_spring	92424	69220	67655	57210	57210	56814
CT5_spring	57040	42719	41273	32159	32159	32128
Pool_10
Sample	input	filtered	denoised	merged	tabled	nonchim
ABT1_spring	13362	9090	8328	4846	4846	4846
ABT2_spring	86632	67168	65684	51811	51811	51811
ABT3_spring	88713	70020	68513	54170	54170	54170
ABT4_spring	106416	81666	78256	65089	65089	64925
ABT5_spring	101671	77981	76233	62273	62273	62273
AT1_spring	110620	83594	81140	62055	62055	62046
AT2_spring	119755	91304	88541	68776	68776	68665
AT3_spring	107944	73334	71258	56928	56928	56888
AT4_spring	114551	86174	84372	66716	66716	66594
AT5_spring	86455	66597	64842	52235	52235	52235
Pool_11
Sample	input	filtered	denoised	merged	tabled	nonchim
VBT1_spring	92142	61386	59821	48794	48794	48241
VBT2_spring	104760	77293	75157	61975	61975	61975
VBT3_spring	1803	317	165	82	82	82
VBT4_spring	108261	77837	73758	58556	58556	58555
VBT5_spring	98568	72973	71278	56953	56953	56953
VT1_spring	125220	90909	89107	70226	70226	70218
VT2_spring	115908	85725	83957	66615	66615	66572
VT3_spring	95074	60285	58961	42849	42849	42849
VT4_spring	110115	80589	78448	61221	61221	61221
VT5_spring	82906	60874	59284	46478	46478	46478
Pool_12
Sample	input	filtered	denoised	merged	tabled	nonchim
CHBT1_spring	137419	87454	85723	62440	62440	62429
CHBT2_spring	45139	30857	30238	16853	16853	16852
CHBT3_spring	15798	10096	9726	5932	5932	5932
CHBT4_spring	112496	80559	80141	66658	66658	66658
CHBT5_spring	124811	88856	86767	75414	75414	75263
CHT1_spring	145665	105333	103577	80000	80000	79948
CHT2_spring	169803	123882	121692	96175	96175	96175
CHT3_spring	156772	102016	100484	83048	83048	83041
CHT4_spring	2921	1243	1017	558	558	558
CHT5_spring	141098	104422	102927	85667	85667	85667
Pool_13
Sample	input	filtered	denoised	merged	tabled	nonchim
CBT1_summer	75870	44737	43654	30540	30540	30320
CBT2_summer	85903	57993	56748	45187	45187	45058
CBT3_summer	73576	50578	49361	39063	39063	39063
CBT4_summer	84517	56201	55183	42996	42996	42992
CBT5_summer	68071	47112	45925	35674	35674	35655
CT1_summer	88369	61694	60828	53028	53028	52971
CT2_summer	71777	46401	45793	38048	38048	37645
CT3_summer	72801	44324	43572	35304	35304	35249
CT4_summer	93320	66328	65651	54724	54724	54692
CT5_summer	71496	49493	48783	36501	36501	36395
Pool_14
Sample	input	filtered	denoised	merged	tabled	nonchim
ABT1_summer	89191	55083	53574	37436	37436	37436
ABT2_summer	109352	80581	78950	61169	61169	60945
ABT3_summer	103113	76095	74611	59702	59702	59509
ABT4_summer	108873	76983	75441	56738	56738	56552
ABT5_summer	100264	72836	71378	59131	59131	59066
AT1_summer	105224	76143	74341	58343	58343	58340
AT2_summer	111797	79977	78369	64926	64926	64729
AT3_summer	96892	61508	59690	47391	47391	47049
AT4_summer	93572	68824	67619	59005	59005	58309
AT5_summer	88124	62790	61321	47361	47361	47356
Pool_15
Sample	input	filtered	denoised	merged	tabled	nonchim
VBT1_summer	69152	44496	43405	29249	29249	29249
VBT2_summer	94062	70283	68880	53280	53280	53049
VBT3_summer	96034	71214	69419	53175	53175	52720
VBT4_summer	93051	68483	66883	48929	48929	48929
VBT5_summer	79330	59014	58021	45525	45525	44723
VT1_summer	88633	67349	65846	53273	53273	53270
VT2_summer	105818	77566	75656	57983	57983	57970
VT3_summer	80984	54179	52827	38293	38293	38270
VT4_summer	89187	65627	64296	50693	50693	50682
VT5_summer	75457	55673	54505	41584	41584	41584
Pool_16
Sample	input	filtered	denoised	merged	tabled	nonchim
CHBT1_summer	30709	17152	16832	11998	11998	11998
CHBT2_summer	66282	42933	42389	28923	28923	28923
CHBT3_summer	27974	16919	16614	13649	13649	13649
CHBT4_summer	89390	57475	56788	44230	44230	44089
CHBT5_summer	125077	85693	84520	74697	74697	74697
CHT1_summer	145343	99610	97980	83515	83515	83508
CHT2_summer	126052	86226	84756	73109	73109	71668
CHT3_summer	105264	61733	60031	41946	41946	41015
CHT4_summer	137665	93225	91870	76569	76569	76238
CHT5_summer	97191	64518	63250	54822	54822	54770
The terms are defined as follows: "input" refers to the initial number of reads, "filtered" denotes reads after quality filtering, "denoised" indicates reads after denoising, "merged" represents paired-end reads after merging, "tabled" corresponds to reads retained in the feature table, and "nonchim" specifies non-chimeric reads.
