# Supplementary material for: High ectomycorrhizal relative abundance during winter at the treeline
Source: ISME Commun. 2025 Jan 25;5(1):ycaf010. doi: 10.1093/ismeco/ycaf010 (PMC11815889; doi:10.1093/ismeco/ycaf010)
Supplement: Table_S3_ycaf010 [file table_s3_ycaf010.xlsx]

## Sheet: Table S3
Table S3.- Sample metadata of the phyloseq object
Sample_ID	Location	Season	Altitude	Replicate
CBT1_fall	Coyhaique	Fall	Below treeline	1
CBT2_fall	Coyhaique	Fall	Below treeline	2
CBT3_fall	Coyhaique	Fall	Below treeline	3
ABT1_fall	Antillanca	Fall	Below treeline	1
ABT2_fall	Antillanca	Fall	Below treeline	2
ABT3_fall	Antillanca	Fall	Below treeline	3
AT1_fall	Antillanca	Fall	Treeline	1
AT2_fall	Antillanca	Fall	Treeline	2
AT3_fall	Antillanca	Fall	Treeline	3
VBT1_fall	Villarrica	Fall	Below treeline	1
VBT2_fall	Villarrica	Fall	Below treeline	2
VBT3_fall	Villarrica	Fall	Below treeline	3
VT1_fall	Villarrica	Fall	Treeline	1
VT2_fall	Villarrica	Fall	Treeline	2
VT3_fall	Villarrica	Fall	Treeline	3
CHBT1_fall	Chillán	Fall	Below treeline	1
CHBT2_fall	Chillán	Fall	Below treeline	2
CHBT3_fall	Chillán	Fall	Below treeline	3
CHT1_fall	Chillán	Fall	Treeline	1
CHT2_fall	Chillán	Fall	Treeline	2
CHT3_fall	Chillán	Fall	Treeline	3
CBT1_Winter	Coyhaique	Winter	Below treeline	1
CBT2_Winter	Coyhaique	Winter	Below treeline	2
CBT3_Winter	Coyhaique	Winter	Below treeline	3
CBT4_Winter	Coyhaique	Winter	Below treeline	4
CBT5_Winter	Coyhaique	Winter	Below treeline	5
CT1_Winter	Coyhaique	Winter	Treeline	1
CT2_Winter	Coyhaique	Winter	Treeline	2
CT3_Winter	Coyhaique	Winter	Treeline	3
CT4_Winter	Coyhaique	Winter	Treeline	4
CT5_Winter	Coyhaique	Winter	Treeline	5
ABT1_Winter	Antillanca	Winter	Below treeline	1
ABT2_Winter	Antillanca	Winter	Below treeline	2
ABT3_Winter	Antillanca	Winter	Below treeline	3
ABT4_Winter	Antillanca	Winter	Below treeline	4
ABT5_Winter	Antillanca	Winter	Below treeline	5
AT1_Winter	Antillanca	Winter	Treeline	1
AT2_Winter	Antillanca	Winter	Treeline	2
AT3_Winter	Antillanca	Winter	Treeline	3
AT4_Winter	Antillanca	Winter	Treeline	4
AT5_Winter	Antillanca	Winter	Treeline	5
VBT1_Winter	Villarrica	Winter	Below treeline	1
VBT2_Winter	Villarrica	Winter	Below treeline	2
VBT3_Winter	Villarrica	Winter	Below treeline	3
VBT4_Winter	Villarrica	Winter	Below treeline	4
VT1_Winter	Villarrica	Winter	Treeline	1
VT2_Winter	Villarrica	Winter	Treeline	2
VT3_Winter	Villarrica	Winter	Treeline	3
VT4_Winter	Villarrica	Winter	Treeline	4
VT5_Winter	Villarrica	Winter	Treeline	5
CHBT1_Winter	Chillán	Winter	Below treeline	1
CHBT2_Winter	Chillán	Winter	Below treeline	2
CHBT3_Winter	Chillán	Winter	Below treeline	3
CHBT4_Winter	Chillán	Winter	Below treeline	4
CHBT5_Winter	Chillán	Winter	Below treeline	5
CHT1_Winter	Chillán	Winter	Treeline	1
CHT2_Winter	Chillán	Winter	Treeline	2
CHT3_Winter	Chillán	Winter	Treeline	3
CHT4_Winter	Chillán	Winter	Treeline	4
CHT5_Winter	Chillán	Winter	Treeline	5
CBT1_Spring	Coyhaique	Spring	Below treeline	1
CBT2_Spring	Coyhaique	Spring	Below treeline	2
CBT3_Spring	Coyhaique	Spring	Below treeline	3
CBT4_Spring	Coyhaique	Spring	Below treeline	4
CBT5_Spring	Coyhaique	Spring	Below treeline	5
CT1_Spring	Coyhaique	Spring	Treeline	1
CT2_Spring	Coyhaique	Spring	Treeline	2
CT3_Spring	Coyhaique	Spring	Treeline	3
CT4_Spring	Coyhaique	Spring	Treeline	4
CT5_Spring	Coyhaique	Spring	Treeline	5
ABT2_Spring	Antillanca	Spring	Below treeline	2
ABT3_Spring	Antillanca	Spring	Below treeline	3
ABT4_Spring	Antillanca	Spring	Below treeline	4
ABT5_Spring	Antillanca	Spring	Below treeline	5
AT1_Spring	Antillanca	Spring	Treeline	1
AT2_Spring	Antillanca	Spring	Treeline	2
AT3_Spring	Antillanca	Spring	Treeline	3
AT4_Spring	Antillanca	Spring	Treeline	4
AT5_Spring	Antillanca	Spring	Treeline	5
VBT1_Spring	Villarrica	Spring	Below treeline	1
VBT2_Spring	Villarrica	Spring	Below treeline	2
VBT4_Spring	Villarrica	Spring	Below treeline	4
VBT5_Spring	Villarrica	Spring	Below treeline	5
VT1_Spring	Villarrica	Spring	Treeline	1
VT2_Spring	Villarrica	Spring	Treeline	2
VT3_Spring	Villarrica	Spring	Treeline	3
VT4_Spring	Villarrica	Spring	Treeline	4
VT5_Spring	Villarrica	Spring	Treeline	5
CHBT1_Spring	Chillán	Spring	Below treeline	1
CHBT2_Spring	Chillán	Spring	Below treeline	2
CHBT3_Spring	Chillán	Spring	Below treeline	3
CHBT4_Spring	Chillán	Spring	Below treeline	4
CHBT5_Spring	Chillán	Spring	Below treeline	5
CHT1_Spring	Chillán	Spring	Treeline	1
CHT2_Spring	Chillán	Spring	Treeline	2
CHT3_Spring	Chillán	Spring	Treeline	3
CHT5_Spring	Chillán	Spring	Treeline	5
CBT1_Summer	Coyhaique	Summer	Below treeline	1
CBT2_Summer	Coyhaique	Summer	Below treeline	2
CBT3_Summer	Coyhaique	Summer	Below treeline	3
CBT4_Summer	Coyhaique	Summer	Below treeline	4
CBT5_Summer	Coyhaique	Summer	Below treeline	5
CT1_Summer	Coyhaique	Summer	Treeline	1
CT2_Summer	Coyhaique	Summer	Treeline	2
CT3_Summer	Coyhaique	Summer	Treeline	3
CT4_Summer	Coyhaique	Summer	Treeline	4
CT5_Summer	Coyhaique	Summer	Treeline	5
ABT1_Summer	Antillanca	Summer	Below treeline	1
ABT2_Summer	Antillanca	Summer	Below treeline	2
ABT3_Summer	Antillanca	Summer	Below treeline	3
ABT4_Summer	Antillanca	Summer	Below treeline	4
ABT5_Summer	Antillanca	Summer	Below treeline	5
AT1_Summer	Antillanca	Summer	Treeline	1
AT2_Summer	Antillanca	Summer	Treeline	2
AT3_Summer	Antillanca	Summer	Treeline	3
AT4_Summer	Antillanca	Summer	Treeline	4
AT5_Summer	Antillanca	Summer	Treeline	5
VBT1_Summer	Villarrica	Summer	Below treeline	1
VBT2_Summer	Villarrica	Summer	Below treeline	2
VBT3_Summer	Villarrica	Summer	Below treeline	3
VBT4_Summer	Villarrica	Summer	Below treeline	4
VBT5_Summer	Villarrica	Summer	Below treeline	5
VT1_Summer	Villarrica	Summer	Treeline	1
VT2_Summer	Villarrica	Summer	Treeline	2
VT3_Summer	Villarrica	Summer	Treeline	3
VT4_Summer	Villarrica	Summer	Treeline	4
VT5_Summer	Villarrica	Summer	Treeline	5
CHBT1_Summer	Chillán	Summer	Below treeline	1
CHBT2_Summer	Chillán	Summer	Below treeline	2
CHBT3_Summer	Chillán	Summer	Below treeline	3
CHBT4_Summer	Chillán	Summer	Below treeline	4
CHBT5_Summer	Chillán	Summer	Below treeline	5
CHT1_Summer	Chillán	Summer	Treeline	1
CHT2_Summer	Chillán	Summer	Treeline	2
CHT3_Summer	Chillán	Summer	Treeline	3
CHT4_Summer	Chillán	Summer	Treeline	4
CHT5_Summer	Chillán	Summer	Treeline	5
