# Supplementary material for: High ectomycorrhizal relative abundance during winter at the treeline
Source: ISME Commun. 2025 Jan 25;5(1):ycaf010. doi: 10.1093/ismeco/ycaf010 (PMC11815889; doi:10.1093/ismeco/ycaf010)
Supplement: 241213_Tabla_S4_ycaf010 [file 241213_tabla_s4_ycaf010.xlsx]

## Sheet: Tabla_S4_actualizada
Table S4.- Taxonomic, functional assignment and abundance of each ASV identified per sample.
Sample_ID	OTU_ID	Abundance	Name	Location	Season	Altitude	Replicate	Kingdom	Phylum	Order	Class	Family	Genus	Species	taxon	taxonomicLevel	Mode	Guild	Relative abundance
CBT1_fall	ASV1	40710	CBT	Coyhaique	Fall	Below treeline	1	Fungi	Ascomycota	Leotiomycetes	Thelebolales	Pseudeurotiaceae	Pseudogymnoascus	roseus	Pseudogymnoascus	13	Unidentified-ecology	Unidentified-ecology	21.05
CBT2_fall	ASV1	4141	CBT	Coyhaique	Fall	Below treeline	2	Fungi	Ascomycota	Leotiomycetes	Thelebolales	Pseudeurotiaceae	Pseudogymnoascus	roseus	Pseudogymnoascus	13	Unidentified-ecology	Unidentified-ecology	9.25
CBT3_fall	ASV1	8122	CBT	Coyhaique	Fall	Below treeline	3	Fungi	Ascomycota	Leotiomycetes	Thelebolales	Pseudeurotiaceae	Pseudogymnoascus	roseus	Pseudogymnoascus	13	Unidentified-ecology	Unidentified-ecology	5.28
ABT1_fall	ASV1	0	ABT	Antillanca	Fall	Below treeline	1	Fungi	Ascomycota	Leotiomycetes	Thelebolales	Pseudeurotiaceae	Pseudogymnoascus	roseus	Pseudogymnoascus	13	Unidentified-ecology	Unidentified-ecology	0
ABT2_fall	ASV1	0	ABT	Antillanca	Fall	Below treeline	2	Fungi	Ascomycota	Leotiomycetes	Thelebolales	Pseudeurotiaceae	Pseudogymnoascus	roseus	Pseudogymnoascus	13	Unidentified-ecology	Unidentified-ecology	0
ABT3_fall	ASV1	228	ABT	Antillanca	Fall	Below treeline	3	Fungi	Ascomycota	Leotiomycetes	Thelebolales	Pseudeurotiaceae	Pseudogymnoascus	roseus	Pseudogymnoascus	13	Unidentified-ecology	Unidentified-ecology	0.2
AT1_fall	ASV1	0	AT	Antillanca	Fall	Treeline	1	Fungi	Ascomycota	Leotiomycetes	Thelebolales	Pseudeurotiaceae	Pseudogymnoascus	roseus	Pseudogymnoascus	13	Unidentified-ecology	Unidentified-ecology	0
AT2_fall	ASV1	1325	AT	Antillanca	Fall	Treeline	2	Fungi	Ascomycota	Leotiomycetes	Thelebolales	Pseudeurotiaceae	Pseudogymnoascus	roseus	Pseudogymnoascus	13	Unidentified-ecology	Unidentified-ecology	3.91
AT3_fall	ASV1	0	AT	Antillanca	Fall	Treeline	3	Fungi	Ascomycota	Leotiomycetes	Thelebolales	Pseudeurotiaceae	Pseudogymnoascus	roseus	Pseudogymnoascus	13	Unidentified-ecology	Unidentified-ecology	0
VBT1_fall	ASV1	0	VBT	Villarrica	Fall	Below treeline	1	Fungi	Ascomycota	Leotiomycetes	Thelebolales	Pseudeurotiaceae	Pseudogymnoascus	roseus	Pseudogymnoascus	13	Unidentified-ecology	Unidentified-ecology	0
VBT2_fall	ASV1	797	VBT	Villarrica	Fall	Below treeline	2	Fungi	Ascomycota	Leotiomycetes	Thelebolales	Pseudeurotiaceae	Pseudogymnoascus	roseus	Pseudogymnoascus	13	Unidentified-ecology	Unidentified-ecology	0.95
VBT3_fall	ASV1	578	VBT	Villarrica	Fall	Below treeline	3	Fungi	Ascomycota	Leotiomycetes	Thelebolales	Pseudeurotiaceae	Pseudogymnoascus	roseus	Pseudogymnoascus	13	Unidentified-ecology	Unidentified-ecology	0.61
VT1_fall	ASV1	0	VT	Villarrica	Fall	Treeline	1	Fungi	Ascomycota	Leotiomycetes	Thelebolales	Pseudeurotiaceae	Pseudogymnoascus	roseus	Pseudogymnoascus	13	Unidentified-ecology	Unidentified-ecology	0
VT2_fall	ASV1	1517	VT	Villarrica	Fall	Treeline	2	Fungi	Ascomycota	Leotiomycetes	Thelebolales	Pseudeurotiaceae	Pseudogymnoascus	roseus	Pseudogymnoascus	13	Unidentified-ecology	Unidentified-ecology	1.52
VT3_fall	ASV1	0	VT	Villarrica	Fall	Treeline	3	Fungi	Ascomycota	Leotiomycetes	Thelebolales	Pseudeurotiaceae	Pseudogymnoascus	roseus	Pseudogymnoascus	13	Unidentified-ecology	Unidentified-ecology	0
CHBT1_fall	ASV1	0	CHBT	Chillán	Fall	Below treeline	1	Fungi	Ascomycota	Leotiomycetes	Thelebolales	Pseudeurotiaceae	Pseudogymnoascus	roseus	Pseudogymnoascus	13	Unidentified-ecology	Unidentified-ecology	0
CHBT2_fall	ASV1	5349	CHBT	Chillán	Fall	Below treeline	2	Fungi	Ascomycota	Leotiomycetes	Thelebolales	Pseudeurotiaceae	Pseudogymnoascus	roseus	Pseudogymnoascus	13	Unidentified-ecology	Unidentified-ecology	3.92
CHBT3_fall	ASV1	0	CHBT	Chillán	Fall	Below treeline	3	Fungi	Ascomycota	Leotiomycetes	Thelebolales	Pseudeurotiaceae	Pseudogymnoascus	roseus	Pseudogymnoascus	13	Unidentified-ecology	Unidentified-ecology	0
CHT1_fall	ASV1	1119	CHT	Chillán	Fall	Treeline	1	Fungi	Ascomycota	Leotiomycetes	Thelebolales	Pseudeurotiaceae	Pseudogymnoascus	roseus	Pseudogymnoascus	13	Unidentified-ecology	Unidentified-ecology	1.31
CHT2_fall	ASV1	4044	CHT	Chillán	Fall	Treeline	2	Fungi	Ascomycota	Leotiomycetes	Thelebolales	Pseudeurotiaceae	Pseudogymnoascus	roseus	Pseudogymnoascus	13	Unidentified-ecology	Unidentified-ecology	6.45
CHT3_fall	ASV1	7309	CHT	Chillán	Fall	Treeline	3	Fungi	Ascomycota	Leotiomycetes	Thelebolales	Pseudeurotiaceae	Pseudogymnoascus	roseus	Pseudogymnoascus	13	Unidentified-ecology	Unidentified-ecology	3.65
CBT1_winter	ASV1	547	CBT	Coyhaique	Winter	Below treeline	1	Fungi	Ascomycota	Leotiomycetes	Thelebolales	Pseudeurotiaceae	Pseudogymnoascus	roseus	Pseudogymnoascus	13	Unidentified-ecology	Unidentified-ecology	1.86
CBT2_winter	ASV1	546	CBT	Coyhaique	Winter	Below treeline	2	Fungi	Ascomycota	Leotiomycetes	Thelebolales	Pseudeurotiaceae	Pseudogymnoascus	roseus	Pseudogymnoascus	13	Unidentified-ecology	Unidentified-ecology	1.3
CBT3_winter	ASV1	1105	CBT	Coyhaique	Winter	Below treeline	3	Fungi	Ascomycota	Leotiomycetes	Thelebolales	Pseudeurotiaceae	Pseudogymnoascus	roseus	Pseudogymnoascus	13	Unidentified-ecology	Unidentified-ecology	2.47
CBT4_winter	ASV1	4531	CBT	Coyhaique	Winter	Below treeline	4	Fungi	Ascomycota	Leotiomycetes	Thelebolales	Pseudeurotiaceae	Pseudogymnoascus	roseus	Pseudogymnoascus	13	Unidentified-ecology	Unidentified-ecology	7.08
CBT5_winter	ASV1	375	CBT	Coyhaique	Winter	Below treeline	5	Fungi	Ascomycota	Leotiomycetes	Thelebolales	Pseudeurotiaceae	Pseudogymnoascus	roseus	Pseudogymnoascus	13	Unidentified-ecology	Unidentified-ecology	0.67
CT1_winter	ASV1	0	CT	Coyhaique	Winter	Treeline	1	Fungi	Ascomycota	Leotiomycetes	Thelebolales	Pseudeurotiaceae	Pseudogymnoascus	roseus	Pseudogymnoascus	13	Unidentified-ecology	Unidentified-ecology	0
CT2_winter	ASV1	0	CT	Coyhaique	Winter	Treeline	2	Fungi	Ascomycota	Leotiomycetes	Thelebolales	Pseudeurotiaceae	Pseudogymnoascus	roseus	Pseudogymnoascus	13	Unidentified-ecology	Unidentified-ecology	0
CT3_winter	ASV1	0	CT	Coyhaique	Winter	Treeline	3	Fungi	Ascomycota	Leotiomycetes	Thelebolales	Pseudeurotiaceae	Pseudogymnoascus	roseus	Pseudogymnoascus	13	Unidentified-ecology	Unidentified-ecology	0
CT4_winter	ASV1	0	CT	Coyhaique	Winter	Treeline	4	Fungi	Ascomycota	Leotiomycetes	Thelebolales	Pseudeurotiaceae	Pseudogymnoascus	roseus	Pseudogymnoascus	13	Unidentified-ecology	Unidentified-ecology	0
CT5_winter	ASV1	156	CT	Coyhaique	Winter	Treeline	5	Fungi	Ascomycota	Leotiomycetes	Thelebolales	Pseudeurotiaceae	Pseudogymnoascus	roseus	Pseudogymnoascus	13	Unidentified-ecology	Unidentified-ecology	0.34
ABT1_winter	ASV1	0	ABT	Antillanca	Winter	Below treeline	1	Fungi	Ascomycota	Leotiomycetes	Thelebolales	Pseudeurotiaceae	Pseudogymnoascus	roseus	Pseudogymnoascus	13	Unidentified-ecology	Unidentified-ecology	0
ABT2_winter	ASV1	0	ABT	Antillanca	Winter	Below treeline	2	Fungi	Ascomycota	Leotiomycetes	Thelebolales	Pseudeurotiaceae	Pseudogymnoascus	roseus	Pseudogymnoascus	13	Unidentified-ecology	Unidentified-ecology	0
ABT3_winter	ASV1	0	ABT	Antillanca	Winter	Below treeline	3	Fungi	Ascomycota	Leotiomycetes	Thelebolales	Pseudeurotiaceae	Pseudogymnoascus	roseus	Pseudogymnoascus	13	Unidentified-ecology	Unidentified-ecology	0
ABT4_winter	ASV1	0	ABT	Antillanca	Winter	Below treeline	4	Fungi	Ascomycota	Leotiomycetes	Thelebolales	Pseudeurotiaceae	Pseudogymnoascus	roseus	Pseudogymnoascus	13	Unidentified-ecology	Unidentified-ecology	0
ABT5_winter	ASV1	273	ABT	Antillanca	Winter	Below treeline	5	Fungi	Ascomycota	Leotiomycetes	Thelebolales	Pseudeurotiaceae	Pseudogymnoascus	roseus	Pseudogymnoascus	13	Unidentified-ecology	Unidentified-ecology	0.52
AT1_winter	ASV1	0	AT	Antillanca	Winter	Treeline	1	Fungi	Ascomycota	Leotiomycetes	Thelebolales	Pseudeurotiaceae	Pseudogymnoascus	roseus	Pseudogymnoascus	13	Unidentified-ecology	Unidentified-ecology	0
AT2_winter	ASV1	0	AT	Antillanca	Winter	Treeline	2	Fungi	Ascomycota	Leotiomycetes	Thelebolales	Pseudeurotiaceae	Pseudogymnoascus	roseus	Pseudogymnoascus	13	Unidentified-ecology	Unidentified-ecology	0
AT3_winter	ASV1	0	AT	Antillanca	Winter	Treeline	3	Fungi	Ascomycota	Leotiomycetes	Thelebolales	Pseudeurotiaceae	Pseudogymnoascus	roseus	Pseudogymnoascus	13	Unidentified-ecology	Unidentified-ecology	0
AT4_winter	ASV1	0	AT	Antillanca	Winter	Treeline	4	Fungi	Ascomycota	Leotiomycetes	Thelebolales	Pseudeurotiaceae	Pseudogymnoascus	roseus	Pseudogymnoascus	13	Unidentified-ecology	Unidentified-ecology	0
AT5_winter	ASV1	0	AT	Antillanca	Winter	Treeline	5	Fungi	Ascomycota	Leotiomycetes	Thelebolales	Pseudeurotiaceae	Pseudogymnoascus	roseus	Pseudogymnoascus	13	Unidentified-ecology	Unidentified-ecology	0
VBT1_winter	ASV1	0	VBT	Villarrica	Winter	Below treeline	1	Fungi	Ascomycota	Leotiomycetes	Thelebolales	Pseudeurotiaceae	Pseudogymnoascus	roseus	Pseudogymnoascus	13	Unidentified-ecology	Unidentified-ecology	0
VBT2_winter	ASV1	0	VBT	Villarrica	Winter	Below treeline	2	Fungi	Ascomycota	Leotiomycetes	Thelebolales	Pseudeurotiaceae	Pseudogymnoascus	roseus	Pseudogymnoascus	13	Unidentified-ecology	Unidentified-ecology	0
VBT3_winter	ASV1	862	VBT	Villarrica	Winter	Below treeline	3	Fungi	Ascomycota	Leotiomycetes	Thelebolales	Pseudeurotiaceae	Pseudogymnoascus	roseus	Pseudogymnoascus	13	Unidentified-ecology	Unidentified-ecology	1.93
VBT4_winter	ASV1	0	VBT	Villarrica	Winter	Below treeline	4	Fungi	Ascomycota	Leotiomycetes	Thelebolales	Pseudeurotiaceae	Pseudogymnoascus	roseus	Pseudogymnoascus	13	Unidentified-ecology	Unidentified-ecology	0
VT1_winter	ASV1	310	VT	Villarrica	Winter	Treeline	1	Fungi	Ascomycota	Leotiomycetes	Thelebolales	Pseudeurotiaceae	Pseudogymnoascus	roseus	Pseudogymnoascus	13	Unidentified-ecology	Unidentified-ecology	0.49
VT2_winter	ASV1	1735	VT	Villarrica	Winter	Treeline	2	Fungi	Ascomycota	Leotiomycetes	Thelebolales	Pseudeurotiaceae	Pseudogymnoascus	roseus	Pseudogymnoascus	13	Unidentified-ecology	Unidentified-ecology	3.56
VT3_winter	ASV1	976	VT	Villarrica	Winter	Treeline	3	Fungi	Ascomycota	Leotiomycetes	Thelebolales	Pseudeurotiaceae	Pseudogymnoascus	roseus	Pseudogymnoascus	13	Unidentified-ecology	Unidentified-ecology	2.6
VT4_winter	ASV1	436	VT	Villarrica	Winter	Treeline	4	Fungi	Ascomycota	Leotiomycetes	Thelebolales	Pseudeurotiaceae	Pseudogymnoascus	roseus	Pseudogymnoascus	13	Unidentified-ecology	Unidentified-ecology	0.41
VT5_winter	ASV1	0	VT	Villarrica	Winter	Treeline	5	Fungi	Ascomycota	Leotiomycetes	Thelebolales	Pseudeurotiaceae	Pseudogymnoascus	roseus	Pseudogymnoascus	13	Unidentified-ecology	Unidentified-ecology	0
CHBT1_winter	ASV1	2111	CHBT	Chillán	Winter	Below treeline	1	Fungi	Ascomycota	Leotiomycetes	Thelebolales	Pseudeurotiaceae	Pseudogymnoascus	roseus	Pseudogymnoascus	13	Unidentified-ecology	Unidentified-ecology	3.57
CHBT2_winter	ASV1	963	CHBT	Chillán	Winter	Below treeline	2	Fungi	Ascomycota	Leotiomycetes	Thelebolales	Pseudeurotiaceae	Pseudogymnoascus	roseus	Pseudogymnoascus	13	Unidentified-ecology	Unidentified-ecology	4.22
CHBT3_winter	ASV1	0	CHBT	Chillán	Winter	Below treeline	3	Fungi	Ascomycota	Leotiomycetes	Thelebolales	Pseudeurotiaceae	Pseudogymnoascus	roseus	Pseudogymnoascus	13	Unidentified-ecology	Unidentified-ecology	0
CHBT4_winter	ASV1	810	CHBT	Chillán	Winter	Below treeline	4	Fungi	Ascomycota	Leotiomycetes	Thelebolales	Pseudeurotiaceae	Pseudogymnoascus	roseus	Pseudogymnoascus	13	Unidentified-ecology	Unidentified-ecology	1.64
CHBT5_winter	ASV1	0	CHBT	Chillán	Winter	Below treeline	5	Fungi	Ascomycota	Leotiomycetes	Thelebolales	Pseudeurotiaceae	Pseudogymnoascus	roseus	Pseudogymnoascus	13	Unidentified-ecology	Unidentified-ecology	0
CHT1_winter	ASV1	0	CHT	Chillán	Winter	Treeline	1	Fungi	Ascomycota	Leotiomycetes	Thelebolales	Pseudeurotiaceae	Pseudogymnoascus	roseus	Pseudogymnoascus	13	Unidentified-ecology	Unidentified-ecology	0
CHT2_winter	ASV1	0	CHT	Chillán	Winter	Treeline	2	Fungi	Ascomycota	Leotiomycetes	Thelebolales	Pseudeurotiaceae	Pseudogymnoascus	roseus	Pseudogymnoascus	13	Unidentified-ecology	Unidentified-ecology	0
CHT3_winter	ASV1	0	CHT	Chillán	Winter	Treeline	3	Fungi	Ascomycota	Leotiomycetes	Thelebolales	Pseudeurotiaceae	Pseudogymnoascus	roseus	Pseudogymnoascus	13	Unidentified-ecology	Unidentified-ecology	0
CHT4_winter	ASV1	0	CHT	Chillán	Winter	Treeline	4	Fungi	Ascomycota	Leotiomycetes	Thelebolales	Pseudeurotiaceae	Pseudogymnoascus	roseus	Pseudogymnoascus	13	Unidentified-ecology	Unidentified-ecology	0
CHT5_winter	ASV1	0	CHT	Chillán	Winter	Treeline	5	Fungi	Ascomycota	Leotiomycetes	Thelebolales	Pseudeurotiaceae	Pseudogymnoascus	roseus	Pseudogymnoascus	13	Unidentified-ecology	Unidentified-ecology	0
CBT1_spring	ASV1	1930	CBT	Coyhaique	Spring	Below treeline	1	Fungi	Ascomycota	Leotiomycetes	Thelebolales	Pseudeurotiaceae	Pseudogymnoascus	roseus	Pseudogymnoascus	13	Unidentified-ecology	Unidentified-ecology	4.28
CBT2_spring	ASV1	2853	CBT	Coyhaique	Spring	Below treeline	2	Fungi	Ascomycota	Leotiomycetes	Thelebolales	Pseudeurotiaceae	Pseudogymnoascus	roseus	Pseudogymnoascus	13	Unidentified-ecology	Unidentified-ecology	5.69
CBT3_spring	ASV1	2930	CBT	Coyhaique	Spring	Below treeline	3	Fungi	Ascomycota	Leotiomycetes	Thelebolales	Pseudeurotiaceae	Pseudogymnoascus	roseus	Pseudogymnoascus	13	Unidentified-ecology	Unidentified-ecology	5.37
CBT4_spring	ASV1	1590	CBT	Coyhaique	Spring	Below treeline	4	Fungi	Ascomycota	Leotiomycetes	Thelebolales	Pseudeurotiaceae	Pseudogymnoascus	roseus	Pseudogymnoascus	13	Unidentified-ecology	Unidentified-ecology	4.1
CBT5_spring	ASV1	1569	CBT	Coyhaique	Spring	Below treeline	5	Fungi	Ascomycota	Leotiomycetes	Thelebolales	Pseudeurotiaceae	Pseudogymnoascus	roseus	Pseudogymnoascus	13	Unidentified-ecology	Unidentified-ecology	2.5
CT1_spring	ASV1	319	CT	Coyhaique	Spring	Treeline	1	Fungi	Ascomycota	Leotiomycetes	Thelebolales	Pseudeurotiaceae	Pseudogymnoascus	roseus	Pseudogymnoascus	13	Unidentified-ecology	Unidentified-ecology	0.42
CT2_spring	ASV1	384	CT	Coyhaique	Spring	Treeline	2	Fungi	Ascomycota	Leotiomycetes	Thelebolales	Pseudeurotiaceae	Pseudogymnoascus	roseus	Pseudogymnoascus	13	Unidentified-ecology	Unidentified-ecology	0.56
CT3_spring	ASV1	0	CT	Coyhaique	Spring	Treeline	3	Fungi	Ascomycota	Leotiomycetes	Thelebolales	Pseudeurotiaceae	Pseudogymnoascus	roseus	Pseudogymnoascus	13	Unidentified-ecology	Unidentified-ecology	0
CT4_spring	ASV1	1515	CT	Coyhaique	Spring	Treeline	4	Fungi	Ascomycota	Leotiomycetes	Thelebolales	Pseudeurotiaceae	Pseudogymnoascus	roseus	Pseudogymnoascus	13	Unidentified-ecology	Unidentified-ecology	2.67
CT5_spring	ASV1	1912	CT	Coyhaique	Spring	Treeline	5	Fungi	Ascomycota	Leotiomycetes	Thelebolales	Pseudeurotiaceae	Pseudogymnoascus	roseus	Pseudogymnoascus	13	Unidentified-ecology	Unidentified-ecology	5.95
ABT2_spring	ASV1	0	ABT	Antillanca	Spring	Below treeline	2	Fungi	Ascomycota	Leotiomycetes	Thelebolales	Pseudeurotiaceae	Pseudogymnoascus	roseus	Pseudogymnoascus	13	Unidentified-ecology	Unidentified-ecology	0
ABT3_spring	ASV1	304	ABT	Antillanca	Spring	Below treeline	3	Fungi	Ascomycota	Leotiomycetes	Thelebolales	Pseudeurotiaceae	Pseudogymnoascus	roseus	Pseudogymnoascus	13	Unidentified-ecology	Unidentified-ecology	0.56
ABT4_spring	ASV1	0	ABT	Antillanca	Spring	Below treeline	4	Fungi	Ascomycota	Leotiomycetes	Thelebolales	Pseudeurotiaceae	Pseudogymnoascus	roseus	Pseudogymnoascus	13	Unidentified-ecology	Unidentified-ecology	0
ABT5_spring	ASV1	943	ABT	Antillanca	Spring	Below treeline	5	Fungi	Ascomycota	Leotiomycetes	Thelebolales	Pseudeurotiaceae	Pseudogymnoascus	roseus	Pseudogymnoascus	13	Unidentified-ecology	Unidentified-ecology	1.51
AT1_spring	ASV1	0	AT	Antillanca	Spring	Treeline	1	Fungi	Ascomycota	Leotiomycetes	Thelebolales	Pseudeurotiaceae	Pseudogymnoascus	roseus	Pseudogymnoascus	13	Unidentified-ecology	Unidentified-ecology	0
AT2_spring	ASV1	0	AT	Antillanca	Spring	Treeline	2	Fungi	Ascomycota	Leotiomycetes	Thelebolales	Pseudeurotiaceae	Pseudogymnoascus	roseus	Pseudogymnoascus	13	Unidentified-ecology	Unidentified-ecology	0
AT3_spring	ASV1	0	AT	Antillanca	Spring	Treeline	3	Fungi	Ascomycota	Leotiomycetes	Thelebolales	Pseudeurotiaceae	Pseudogymnoascus	roseus	Pseudogymnoascus	13	Unidentified-ecology	Unidentified-ecology	0
AT4_spring	ASV1	145	AT	Antillanca	Spring	Treeline	4	Fungi	Ascomycota	Leotiomycetes	Thelebolales	Pseudeurotiaceae	Pseudogymnoascus	roseus	Pseudogymnoascus	13	Unidentified-ecology	Unidentified-ecology	0.22
AT5_spring	ASV1	289	AT	Antillanca	Spring	Treeline	5	Fungi	Ascomycota	Leotiomycetes	Thelebolales	Pseudeurotiaceae	Pseudogymnoascus	roseus	Pseudogymnoascus	13	Unidentified-ecology	Unidentified-ecology	0.55
VBT1_spring	ASV1	0	VBT	Villarrica	Spring	Below treeline	1	Fungi	Ascomycota	Leotiomycetes	Thelebolales	Pseudeurotiaceae	Pseudogymnoascus	roseus	Pseudogymnoascus	13	Unidentified-ecology	Unidentified-ecology	0
VBT2_spring	ASV1	0	VBT	Villarrica	Spring	Below treeline	2	Fungi	Ascomycota	Leotiomycetes	Thelebolales	Pseudeurotiaceae	Pseudogymnoascus	roseus	Pseudogymnoascus	13	Unidentified-ecology	Unidentified-ecology	0
VBT4_spring	ASV1	1375	VBT	Villarrica	Spring	Below treeline	4	Fungi	Ascomycota	Leotiomycetes	Thelebolales	Pseudeurotiaceae	Pseudogymnoascus	roseus	Pseudogymnoascus	13	Unidentified-ecology	Unidentified-ecology	2.35
VBT5_spring	ASV1	688	VBT	Villarrica	Spring	Below treeline	5	Fungi	Ascomycota	Leotiomycetes	Thelebolales	Pseudeurotiaceae	Pseudogymnoascus	roseus	Pseudogymnoascus	13	Unidentified-ecology	Unidentified-ecology	1.21
VT1_spring	ASV1	438	VT	Villarrica	Spring	Treeline	1	Fungi	Ascomycota	Leotiomycetes	Thelebolales	Pseudeurotiaceae	Pseudogymnoascus	roseus	Pseudogymnoascus	13	Unidentified-ecology	Unidentified-ecology	0.62
VT2_spring	ASV1	433	VT	Villarrica	Spring	Treeline	2	Fungi	Ascomycota	Leotiomycetes	Thelebolales	Pseudeurotiaceae	Pseudogymnoascus	roseus	Pseudogymnoascus	13	Unidentified-ecology	Unidentified-ecology	0.65
VT3_spring	ASV1	0	VT	Villarrica	Spring	Treeline	3	Fungi	Ascomycota	Leotiomycetes	Thelebolales	Pseudeurotiaceae	Pseudogymnoascus	roseus	Pseudogymnoascus	13	Unidentified-ecology	Unidentified-ecology	0
VT4_spring	ASV1	0	VT	Villarrica	Spring	Treeline	4	Fungi	Ascomycota	Leotiomycetes	Thelebolales	Pseudeurotiaceae	Pseudogymnoascus	roseus	Pseudogymnoascus	13	Unidentified-ecology	Unidentified-ecology	0
VT5_spring	ASV1	2407	VT	Villarrica	Spring	Treeline	5	Fungi	Ascomycota	Leotiomycetes	Thelebolales	Pseudeurotiaceae	Pseudogymnoascus	roseus	Pseudogymnoascus	13	Unidentified-ecology	Unidentified-ecology	5.18
CHBT1_spring	ASV1	891	CHBT	Chillán	Spring	Below treeline	1	Fungi	Ascomycota	Leotiomycetes	Thelebolales	Pseudeurotiaceae	Pseudogymnoascus	roseus	Pseudogymnoascus	13	Unidentified-ecology	Unidentified-ecology	1.43
CHBT2_spring	ASV1	0	CHBT	Chillán	Spring	Below treeline	2	Fungi	Ascomycota	Leotiomycetes	Thelebolales	Pseudeurotiaceae	Pseudogymnoascus	roseus	Pseudogymnoascus	13	Unidentified-ecology	Unidentified-ecology	0
CHBT3_spring	ASV1	0	CHBT	Chillán	Spring	Below treeline	3	Fungi	Ascomycota	Leotiomycetes	Thelebolales	Pseudeurotiaceae	Pseudogymnoascus	roseus	Pseudogymnoascus	13	Unidentified-ecology	Unidentified-ecology	0
CHBT4_spring	ASV1	293	CHBT	Chillán	Spring	Below treeline	4	Fungi	Ascomycota	Leotiomycetes	Thelebolales	Pseudeurotiaceae	Pseudogymnoascus	roseus	Pseudogymnoascus	13	Unidentified-ecology	Unidentified-ecology	0.44
CHBT5_spring	ASV1	1202	CHBT	Chillán	Spring	Below treeline	5	Fungi	Ascomycota	Leotiomycetes	Thelebolales	Pseudeurotiaceae	Pseudogymnoascus	roseus	Pseudogymnoascus	13	Unidentified-ecology	Unidentified-ecology	1.6
CHT1_spring	ASV1	2321	CHT	Chillán	Spring	Treeline	1	Fungi	Ascomycota	Leotiomycetes	Thelebolales	Pseudeurotiaceae	Pseudogymnoascus	roseus	Pseudogymnoascus	13	Unidentified-ecology	Unidentified-ecology	2.9
CHT2_spring	ASV1	0	CHT	Chillán	Spring	Treeline	2	Fungi	Ascomycota	Leotiomycetes	Thelebolales	Pseudeurotiaceae	Pseudogymnoascus	roseus	Pseudogymnoascus	13	Unidentified-ecology	Unidentified-ecology	0
CHT3_spring	ASV1	0	CHT	Chillán	Spring	Treeline	3	Fungi	Ascomycota	Leotiomycetes	Thelebolales	Pseudeurotiaceae	Pseudogymnoascus	roseus	Pseudogymnoascus	13	Unidentified-ecology	Unidentified-ecology	0
CHT5_spring	ASV1	0	CHT	Chillán	Spring	Treeline	5	Fungi	Ascomycota	Leotiomycetes	Thelebolales	Pseudeurotiaceae	Pseudogymnoascus	roseus	Pseudogymnoascus	13	Unidentified-ecology	Unidentified-ecology	0
CBT1_summer	ASV1	849	CBT	Coyhaique	Summer	Below treeline	1	Fungi	Ascomycota	Leotiomycetes	Thelebolales	Pseudeurotiaceae	Pseudogymnoascus	roseus	Pseudogymnoascus	13	Unidentified-ecology	Unidentified-ecology	2.8
CBT2_summer	ASV1	1720	CBT	Coyhaique	Summer	Below treeline	2	Fungi	Ascomycota	Leotiomycetes	Thelebolales	Pseudeurotiaceae	Pseudogymnoascus	roseus	Pseudogymnoascus	13	Unidentified-ecology	Unidentified-ecology	3.82
CBT3_summer	ASV1	1543	CBT	Coyhaique	Summer	Below treeline	3	Fungi	Ascomycota	Leotiomycetes	Thelebolales	Pseudeurotiaceae	Pseudogymnoascus	roseus	Pseudogymnoascus	13	Unidentified-ecology	Unidentified-ecology	3.95
CBT4_summer	ASV1	2197	CBT	Coyhaique	Summer	Below treeline	4	Fungi	Ascomycota	Leotiomycetes	Thelebolales	Pseudeurotiaceae	Pseudogymnoascus	roseus	Pseudogymnoascus	13	Unidentified-ecology	Unidentified-ecology	5.11
CBT5_summer	ASV1	0	CBT	Coyhaique	Summer	Below treeline	5	Fungi	Ascomycota	Leotiomycetes	Thelebolales	Pseudeurotiaceae	Pseudogymnoascus	roseus	Pseudogymnoascus	13	Unidentified-ecology	Unidentified-ecology	0
CT1_summer	ASV1	0	CT	Coyhaique	Summer	Treeline	1	Fungi	Ascomycota	Leotiomycetes	Thelebolales	Pseudeurotiaceae	Pseudogymnoascus	roseus	Pseudogymnoascus	13	Unidentified-ecology	Unidentified-ecology	0
CT2_summer	ASV1	904	CT	Coyhaique	Summer	Treeline	2	Fungi	Ascomycota	Leotiomycetes	Thelebolales	Pseudeurotiaceae	Pseudogymnoascus	roseus	Pseudogymnoascus	13	Unidentified-ecology	Unidentified-ecology	2.4
CT3_summer	ASV1	0	CT	Coyhaique	Summer	Treeline	3	Fungi	Ascomycota	Leotiomycetes	Thelebolales	Pseudeurotiaceae	Pseudogymnoascus	roseus	Pseudogymnoascus	13	Unidentified-ecology	Unidentified-ecology	0
CT4_summer	ASV1	601	CT	Coyhaique	Summer	Treeline	4	Fungi	Ascomycota	Leotiomycetes	Thelebolales	Pseudeurotiaceae	Pseudogymnoascus	roseus	Pseudogymnoascus	13	Unidentified-ecology	Unidentified-ecology	1.1
CT5_summer	ASV1	1944	CT	Coyhaique	Summer	Treeline	5	Fungi	Ascomycota	Leotiomycetes	Thelebolales	Pseudeurotiaceae	Pseudogymnoascus	roseus	Pseudogymnoascus	13	Unidentified-ecology	Unidentified-ecology	5.34
ABT1_summer	ASV1	0	ABT	Antillanca	Summer	Below treeline	1	Fungi	Ascomycota	Leotiomycetes	Thelebolales	Pseudeurotiaceae	Pseudogymnoascus	roseus	Pseudogymnoascus	13	Unidentified-ecology	Unidentified-ecology	0
ABT2_summer	ASV1	0	ABT	Antillanca	Summer	Below treeline	2	Fungi	Ascomycota	Leotiomycetes	Thelebolales	Pseudeurotiaceae	Pseudogymnoascus	roseus	Pseudogymnoascus	13	Unidentified-ecology	Unidentified-ecology	0
ABT3_summer	ASV1	334	ABT	Antillanca	Summer	Below treeline	3	Fungi	Ascomycota	Leotiomycetes	Thelebolales	Pseudeurotiaceae	Pseudogymnoascus	roseus	Pseudogymnoascus	13	Unidentified-ecology	Unidentified-ecology	0.56
ABT4_summer	ASV1	0	ABT	Antillanca	Summer	Below treeline	4	Fungi	Ascomycota	Leotiomycetes	Thelebolales	Pseudeurotiaceae	Pseudogymnoascus	roseus	Pseudogymnoascus	13	Unidentified-ecology	Unidentified-ecology	0
ABT5_summer	ASV1	1402	ABT	Antillanca	Summer	Below treeline	5	Fungi	Ascomycota	Leotiomycetes	Thelebolales	Pseudeurotiaceae	Pseudogymnoascus	roseus	Pseudogymnoascus	13	Unidentified-ecology	Unidentified-ecology	2.37
AT1_summer	ASV1	1218	AT	Antillanca	Summer	Treeline	1	Fungi	Ascomycota	Leotiomycetes	Thelebolales	Pseudeurotiaceae	Pseudogymnoascus	roseus	Pseudogymnoascus	13	Unidentified-ecology	Unidentified-ecology	2.09
AT2_summer	ASV1	0	AT	Antillanca	Summer	Treeline	2	Fungi	Ascomycota	Leotiomycetes	Thelebolales	Pseudeurotiaceae	Pseudogymnoascus	roseus	Pseudogymnoascus	13	Unidentified-ecology	Unidentified-ecology	0
AT3_summer	ASV1	0	AT	Antillanca	Summer	Treeline	3	Fungi	Ascomycota	Leotiomycetes	Thelebolales	Pseudeurotiaceae	Pseudogymnoascus	roseus	Pseudogymnoascus	13	Unidentified-ecology	Unidentified-ecology	0
AT4_summer	ASV1	0	AT	Antillanca	Summer	Treeline	4	Fungi	Ascomycota	Leotiomycetes	Thelebolales	Pseudeurotiaceae	Pseudogymnoascus	roseus	Pseudogymnoascus	13	Unidentified-ecology	Unidentified-ecology	0
AT5_summer	ASV1	0	AT	Antillanca	Summer	Treeline	5	Fungi	Ascomycota	Leotiomycetes	Thelebolales	Pseudeurotiaceae	Pseudogymnoascus	roseus	Pseudogymnoascus	13	Unidentified-ecology	Unidentified-ecology	0
VBT1_summer	ASV1	162	VBT	Villarrica	Summer	Below treeline	1	Fungi	Ascomycota	Leotiomycetes	Thelebolales	Pseudeurotiaceae	Pseudogymnoascus	roseus	Pseudogymnoascus	13	Unidentified-ecology	Unidentified-ecology	0.55
VBT2_summer	ASV1	0	VBT	Villarrica	Summer	Below treeline	2	Fungi	Ascomycota	Leotiomycetes	Thelebolales	Pseudeurotiaceae	Pseudogymnoascus	roseus	Pseudogymnoascus	13	Unidentified-ecology	Unidentified-ecology	0
VBT3_summer	ASV1	1234	VBT	Villarrica	Summer	Below treeline	3	Fungi	Ascomycota	Leotiomycetes	Thelebolales	Pseudeurotiaceae	Pseudogymnoascus	roseus	Pseudogymnoascus	13	Unidentified-ecology	Unidentified-ecology	2.34
VBT4_summer	ASV1	1481	VBT	Villarrica	Summer	Below treeline	4	Fungi	Ascomycota	Leotiomycetes	Thelebolales	Pseudeurotiaceae	Pseudogymnoascus	roseus	Pseudogymnoascus	13	Unidentified-ecology	Unidentified-ecology	3.03
VBT5_summer	ASV1	1204	VBT	Villarrica	Summer	Below treeline	5	Fungi	Ascomycota	Leotiomycetes	Thelebolales	Pseudeurotiaceae	Pseudogymnoascus	roseus	Pseudogymnoascus	13	Unidentified-ecology	Unidentified-ecology	2.69
VT1_summer	ASV1	963	VT	Villarrica	Summer	Treeline	1	Fungi	Ascomycota	Leotiomycetes	Thelebolales	Pseudeurotiaceae	Pseudogymnoascus	roseus	Pseudogymnoascus	13	Unidentified-ecology	Unidentified-ecology	1.81
VT2_summer	ASV1	500	VT	Villarrica	Summer	Treeline	2	Fungi	Ascomycota	Leotiomycetes	Thelebolales	Pseudeurotiaceae	Pseudogymnoascus	roseus	Pseudogymnoascus	13	Unidentified-ecology	Unidentified-ecology	0.86
VT3_summer	ASV1	436	VT	Villarrica	Summer	Treeline	3	Fungi	Ascomycota	Leotiomycetes	Thelebolales	Pseudeurotiaceae	Pseudogymnoascus	roseus	Pseudogymnoascus	13	Unidentified-ecology	Unidentified-ecology	1.14
VT4_summer	ASV1	460	VT	Villarrica	Summer	Treeline	4	Fungi	Ascomycota	Leotiomycetes	Thelebolales	Pseudeurotiaceae	Pseudogymnoascus	roseus	Pseudogymnoascus	13	Unidentified-ecology	Unidentified-ecology	0.91
VT5_summer	ASV1	0	VT	Villarrica	Summer	Treeline	5	Fungi	Ascomycota	Leotiomycetes	Thelebolales	Pseudeurotiaceae	Pseudogymnoascus	roseus	Pseudogymnoascus	13	Unidentified-ecology	Unidentified-ecology	0
CHBT1_summer	ASV1	416	CHBT	Chillán	Summer	Below treeline	1	Fungi	Ascomycota	Leotiomycetes	Thelebolales	Pseudeurotiaceae	Pseudogymnoascus	roseus	Pseudogymnoascus	13	Unidentified-ecology	Unidentified-ecology	3.47
CHBT2_summer	ASV1	467	CHBT	Chillán	Summer	Below treeline	2	Fungi	Ascomycota	Leotiomycetes	Thelebolales	Pseudeurotiaceae	Pseudogymnoascus	roseus	Pseudogymnoascus	13	Unidentified-ecology	Unidentified-ecology	1.61
CHBT3_summer	ASV1	0	CHBT	Chillán	Summer	Below treeline	3	Fungi	Ascomycota	Leotiomycetes	Thelebolales	Pseudeurotiaceae	Pseudogymnoascus	roseus	Pseudogymnoascus	13	Unidentified-ecology	Unidentified-ecology	0
CHBT4_summer	ASV1	0	CHBT	Chillán	Summer	Below treeline	4	Fungi	Ascomycota	Leotiomycetes	Thelebolales	Pseudeurotiaceae	Pseudogymnoascus	roseus	Pseudogymnoascus	13	Unidentified-ecology	Unidentified-ecology	0
CHBT5_summer	ASV1	1393	CHBT	Chillán	Summer	Below treeline	5	Fungi	Ascomycota	Leotiomycetes	Thelebolales	Pseudeurotiaceae	Pseudogymnoascus	roseus	Pseudogymnoascus	13	Unidentified-ecology	Unidentified-ecology	1.86
CHT1_summer	ASV1	0	CHT	Chillán	Summer	Treeline	1	Fungi	Ascomycota	Leotiomycetes	Thelebolales	Pseudeurotiaceae	Pseudogymnoascus	roseus	Pseudogymnoascus	13	Unidentified-ecology	Unidentified-ecology	0
CHT2_summer	ASV1	0	CHT	Chillán	Summer	Treeline	2	Fungi	Ascomycota	Leotiomycetes	Thelebolales	Pseudeurotiaceae	Pseudogymnoascus	roseus	Pseudogymnoascus	13	Unidentified-ecology	Unidentified-ecology	0
CHT3_summer	ASV1	4483	CHT	Chillán	Summer	Treeline	3	Fungi	Ascomycota	Leotiomycetes	Thelebolales	Pseudeurotiaceae	Pseudogymnoascus	roseus	Pseudogymnoascus	13	Unidentified-ecology	Unidentified-ecology	10.93
CHT4_summer	ASV1	3346	CHT	Chillán	Summer	Treeline	4	Fungi	Ascomycota	Leotiomycetes	Thelebolales	Pseudeurotiaceae	Pseudogymnoascus	roseus	Pseudogymnoascus	13	Unidentified-ecology	Unidentified-ecology	4.39
CHT5_summer	ASV1	0	CHT	Chillán	Summer	Treeline	5	Fungi	Ascomycota	Leotiomycetes	Thelebolales	Pseudeurotiaceae	Pseudogymnoascus	roseus	Pseudogymnoascus	13	Unidentified-ecology	Unidentified-ecology	0
CBT1_fall	ASV2	0	CBT	Coyhaique	Fall	Below treeline	1	Fungi	Ascomycota	Leotiomycetes	Helotiales	Hyaloscyphaceae	Hyaloscypha	finlandica	Hyaloscypha	13	Saprotroph	Saprotroph	0
CBT2_fall	ASV2	0	CBT	Coyhaique	Fall	Below treeline	2	Fungi	Ascomycota	Leotiomycetes	Helotiales	Hyaloscyphaceae	Hyaloscypha	finlandica	Hyaloscypha	13	Saprotroph	Saprotroph	0
CBT3_fall	ASV2	45659	CBT	Coyhaique	Fall	Below treeline	3	Fungi	Ascomycota	Leotiomycetes	Helotiales	Hyaloscyphaceae	Hyaloscypha	finlandica	Hyaloscypha	13	Saprotroph	Saprotroph	29.67
ABT1_fall	ASV2	0	ABT	Antillanca	Fall	Below treeline	1	Fungi	Ascomycota	Leotiomycetes	Helotiales	Hyaloscyphaceae	Hyaloscypha	finlandica	Hyaloscypha	13	Saprotroph	Saprotroph	0
ABT2_fall	ASV2	0	ABT	Antillanca	Fall	Below treeline	2	Fungi	Ascomycota	Leotiomycetes	Helotiales	Hyaloscyphaceae	Hyaloscypha	finlandica	Hyaloscypha	13	Saprotroph	Saprotroph	0
ABT3_fall	ASV2	0	ABT	Antillanca	Fall	Below treeline	3	Fungi	Ascomycota	Leotiomycetes	Helotiales	Hyaloscyphaceae	Hyaloscypha	finlandica	Hyaloscypha	13	Saprotroph	Saprotroph	0
AT1_fall	ASV2	0	AT	Antillanca	Fall	Treeline	1	Fungi	Ascomycota	Leotiomycetes	Helotiales	Hyaloscyphaceae	Hyaloscypha	finlandica	Hyaloscypha	13	Saprotroph	Saprotroph	0
AT2_fall	ASV2	0	AT	Antillanca	Fall	Treeline	2	Fungi	Ascomycota	Leotiomycetes	Helotiales	Hyaloscyphaceae	Hyaloscypha	finlandica	Hyaloscypha	13	Saprotroph	Saprotroph	0
AT3_fall	ASV2	0	AT	Antillanca	Fall	Treeline	3	Fungi	Ascomycota	Leotiomycetes	Helotiales	Hyaloscyphaceae	Hyaloscypha	finlandica	Hyaloscypha	13	Saprotroph	Saprotroph	0
VBT1_fall	ASV2	0	VBT	Villarrica	Fall	Below treeline	1	Fungi	Ascomycota	Leotiomycetes	Helotiales	Hyaloscyphaceae	Hyaloscypha	finlandica	Hyaloscypha	13	Saprotroph	Saprotroph	0
VBT2_fall	ASV2	0	VBT	Villarrica	Fall	Below treeline	2	Fungi	Ascomycota	Leotiomycetes	Helotiales	Hyaloscyphaceae	Hyaloscypha	finlandica	Hyaloscypha	13	Saprotroph	Saprotroph	0
VBT3_fall	ASV2	0	VBT	Villarrica	Fall	Below treeline	3	Fungi	Ascomycota	Leotiomycetes	Helotiales	Hyaloscyphaceae	Hyaloscypha	finlandica	Hyaloscypha	13	Saprotroph	Saprotroph	0
VT1_fall	ASV2	0	VT	Villarrica	Fall	Treeline	1	Fungi	Ascomycota	Leotiomycetes	Helotiales	Hyaloscyphaceae	Hyaloscypha	finlandica	Hyaloscypha	13	Saprotroph	Saprotroph	0
VT2_fall	ASV2	0	VT	Villarrica	Fall	Treeline	2	Fungi	Ascomycota	Leotiomycetes	Helotiales	Hyaloscyphaceae	Hyaloscypha	finlandica	Hyaloscypha	13	Saprotroph	Saprotroph	0
VT3_fall	ASV2	0	VT	Villarrica	Fall	Treeline	3	Fungi	Ascomycota	Leotiomycetes	Helotiales	Hyaloscyphaceae	Hyaloscypha	finlandica	Hyaloscypha	13	Saprotroph	Saprotroph	0
CHBT1_fall	ASV2	0	CHBT	Chillán	Fall	Below treeline	1	Fungi	Ascomycota	Leotiomycetes	Helotiales	Hyaloscyphaceae	Hyaloscypha	finlandica	Hyaloscypha	13	Saprotroph	Saprotroph	0
CHBT2_fall	ASV2	0	CHBT	Chillán	Fall	Below treeline	2	Fungi	Ascomycota	Leotiomycetes	Helotiales	Hyaloscyphaceae	Hyaloscypha	finlandica	Hyaloscypha	13	Saprotroph	Saprotroph	0
CHBT3_fall	ASV2	0	CHBT	Chillán	Fall	Below treeline	3	Fungi	Ascomycota	Leotiomycetes	Helotiales	Hyaloscyphaceae	Hyaloscypha	finlandica	Hyaloscypha	13	Saprotroph	Saprotroph	0
CHT1_fall	ASV2	0	CHT	Chillán	Fall	Treeline	1	Fungi	Ascomycota	Leotiomycetes	Helotiales	Hyaloscyphaceae	Hyaloscypha	finlandica	Hyaloscypha	13	Saprotroph	Saprotroph	0
CHT2_fall	ASV2	0	CHT	Chillán	Fall	Treeline	2	Fungi	Ascomycota	Leotiomycetes	Helotiales	Hyaloscyphaceae	Hyaloscypha	finlandica	Hyaloscypha	13	Saprotroph	Saprotroph	0
CHT3_fall	ASV2	0	CHT	Chillán	Fall	Treeline	3	Fungi	Ascomycota	Leotiomycetes	Helotiales	Hyaloscyphaceae	Hyaloscypha	finlandica	Hyaloscypha	13	Saprotroph	Saprotroph	0
CBT1_winter	ASV2	0	CBT	Coyhaique	Winter	Below treeline	1	Fungi	Ascomycota	Leotiomycetes	Helotiales	Hyaloscyphaceae	Hyaloscypha	finlandica	Hyaloscypha	13	Saprotroph	Saprotroph	0
CBT2_winter	ASV2	0	CBT	Coyhaique	Winter	Below treeline	2	Fungi	Ascomycota	Leotiomycetes	Helotiales	Hyaloscyphaceae	Hyaloscypha	finlandica	Hyaloscypha	13	Saprotroph	Saprotroph	0
CBT3_winter	ASV2	0	CBT	Coyhaique	Winter	Below treeline	3	Fungi	Ascomycota	Leotiomycetes	Helotiales	Hyaloscyphaceae	Hyaloscypha	finlandica	Hyaloscypha	13	Saprotroph	Saprotroph	0
CBT4_winter	ASV2	0	CBT	Coyhaique	Winter	Below treeline	4	Fungi	Ascomycota	Leotiomycetes	Helotiales	Hyaloscyphaceae	Hyaloscypha	finlandica	Hyaloscypha	13	Saprotroph	Saprotroph	0
CBT5_winter	ASV2	14574	CBT	Coyhaique	Winter	Below treeline	5	Fungi	Ascomycota	Leotiomycetes	Helotiales	Hyaloscyphaceae	Hyaloscypha	finlandica	Hyaloscypha	13	Saprotroph	Saprotroph	26.1
CT1_winter	ASV2	0	CT	Coyhaique	Winter	Treeline	1	Fungi	Ascomycota	Leotiomycetes	Helotiales	Hyaloscyphaceae	Hyaloscypha	finlandica	Hyaloscypha	13	Saprotroph	Saprotroph	0
CT2_winter	ASV2	0	CT	Coyhaique	Winter	Treeline	2	Fungi	Ascomycota	Leotiomycetes	Helotiales	Hyaloscyphaceae	Hyaloscypha	finlandica	Hyaloscypha	13	Saprotroph	Saprotroph	0
CT3_winter	ASV2	0	CT	Coyhaique	Winter	Treeline	3	Fungi	Ascomycota	Leotiomycetes	Helotiales	Hyaloscyphaceae	Hyaloscypha	finlandica	Hyaloscypha	13	Saprotroph	Saprotroph	0
CT4_winter	ASV2	0	CT	Coyhaique	Winter	Treeline	4	Fungi	Ascomycota	Leotiomycetes	Helotiales	Hyaloscyphaceae	Hyaloscypha	finlandica	Hyaloscypha	13	Saprotroph	Saprotroph	0
CT5_winter	ASV2	0	CT	Coyhaique	Winter	Treeline	5	Fungi	Ascomycota	Leotiomycetes	Helotiales	Hyaloscyphaceae	Hyaloscypha	finlandica	Hyaloscypha	13	Saprotroph	Saprotroph	0
ABT1_winter	ASV2	0	ABT	Antillanca	Winter	Below treeline	1	Fungi	Ascomycota	Leotiomycetes	Helotiales	Hyaloscyphaceae	Hyaloscypha	finlandica	Hyaloscypha	13	Saprotroph	Saprotroph	0
ABT2_winter	ASV2	0	ABT	Antillanca	Winter	Below treeline	2	Fungi	Ascomycota	Leotiomycetes	Helotiales	Hyaloscyphaceae	Hyaloscypha	finlandica	Hyaloscypha	13	Saprotroph	Saprotroph	0
ABT3_winter	ASV2	0	ABT	Antillanca	Winter	Below treeline	3	Fungi	Ascomycota	Leotiomycetes	Helotiales	Hyaloscyphaceae	Hyaloscypha	finlandica	Hyaloscypha	13	Saprotroph	Saprotroph	0
ABT4_winter	ASV2	0	ABT	Antillanca	Winter	Below treeline	4	Fungi	Ascomycota	Leotiomycetes	Helotiales	Hyaloscyphaceae	Hyaloscypha	finlandica	Hyaloscypha	13	Saprotroph	Saprotroph	0
ABT5_winter	ASV2	0	ABT	Antillanca	Winter	Below treeline	5	Fungi	Ascomycota	Leotiomycetes	Helotiales	Hyaloscyphaceae	Hyaloscypha	finlandica	Hyaloscypha	13	Saprotroph	Saprotroph	0
AT1_winter	ASV2	0	AT	Antillanca	Winter	Treeline	1	Fungi	Ascomycota	Leotiomycetes	Helotiales	Hyaloscyphaceae	Hyaloscypha	finlandica	Hyaloscypha	13	Saprotroph	Saprotroph	0
AT2_winter	ASV2	0	AT	Antillanca	Winter	Treeline	2	Fungi	Ascomycota	Leotiomycetes	Helotiales	Hyaloscyphaceae	Hyaloscypha	finlandica	Hyaloscypha	13	Saprotroph	Saprotroph	0
AT3_winter	ASV2	0	AT	Antillanca	Winter	Treeline	3	Fungi	Ascomycota	Leotiomycetes	Helotiales	Hyaloscyphaceae	Hyaloscypha	finlandica	Hyaloscypha	13	Saprotroph	Saprotroph	0
AT4_winter	ASV2	0	AT	Antillanca	Winter	Treeline	4	Fungi	Ascomycota	Leotiomycetes	Helotiales	Hyaloscyphaceae	Hyaloscypha	finlandica	Hyaloscypha	13	Saprotroph	Saprotroph	0
AT5_winter	ASV2	0	AT	Antillanca	Winter	Treeline	5	Fungi	Ascomycota	Leotiomycetes	Helotiales	Hyaloscyphaceae	Hyaloscypha	finlandica	Hyaloscypha	13	Saprotroph	Saprotroph	0
VBT1_winter	ASV2	0	VBT	Villarrica	Winter	Below treeline	1	Fungi	Ascomycota	Leotiomycetes	Helotiales	Hyaloscyphaceae	Hyaloscypha	finlandica	Hyaloscypha	13	Saprotroph	Saprotroph	0
VBT2_winter	ASV2	0	VBT	Villarrica	Winter	Below treeline	2	Fungi	Ascomycota	Leotiomycetes	Helotiales	Hyaloscyphaceae	Hyaloscypha	finlandica	Hyaloscypha	13	Saprotroph	Saprotroph	0
VBT3_winter	ASV2	0	VBT	Villarrica	Winter	Below treeline	3	Fungi	Ascomycota	Leotiomycetes	Helotiales	Hyaloscyphaceae	Hyaloscypha	finlandica	Hyaloscypha	13	Saprotroph	Saprotroph	0
VBT4_winter	ASV2	0	VBT	Villarrica	Winter	Below treeline	4	Fungi	Ascomycota	Leotiomycetes	Helotiales	Hyaloscyphaceae	Hyaloscypha	finlandica	Hyaloscypha	13	Saprotroph	Saprotroph	0
VT1_winter	ASV2	0	VT	Villarrica	Winter	Treeline	1	Fungi	Ascomycota	Leotiomycetes	Helotiales	Hyaloscyphaceae	Hyaloscypha	finlandica	Hyaloscypha	13	Saprotroph	Saprotroph	0
VT2_winter	ASV2	0	VT	Villarrica	Winter	Treeline	2	Fungi	Ascomycota	Leotiomycetes	Helotiales	Hyaloscyphaceae	Hyaloscypha	finlandica	Hyaloscypha	13	Saprotroph	Saprotroph	0
VT3_winter	ASV2	0	VT	Villarrica	Winter	Treeline	3	Fungi	Ascomycota	Leotiomycetes	Helotiales	Hyaloscyphaceae	Hyaloscypha	finlandica	Hyaloscypha	13	Saprotroph	Saprotroph	0
VT4_winter	ASV2	0	VT	Villarrica	Winter	Treeline	4	Fungi	Ascomycota	Leotiomycetes	Helotiales	Hyaloscyphaceae	Hyaloscypha	finlandica	Hyaloscypha	13	Saprotroph	Saprotroph	0
VT5_winter	ASV2	0	VT	Villarrica	Winter	Treeline	5	Fungi	Ascomycota	Leotiomycetes	Helotiales	Hyaloscyphaceae	Hyaloscypha	finlandica	Hyaloscypha	13	Saprotroph	Saprotroph	0
CHBT1_winter	ASV2	0	CHBT	Chillán	Winter	Below treeline	1	Fungi	Ascomycota	Leotiomycetes	Helotiales	Hyaloscyphaceae	Hyaloscypha	finlandica	Hyaloscypha	13	Saprotroph	Saprotroph	0
CHBT2_winter	ASV2	0	CHBT	Chillán	Winter	Below treeline	2	Fungi	Ascomycota	Leotiomycetes	Helotiales	Hyaloscyphaceae	Hyaloscypha	finlandica	Hyaloscypha	13	Saprotroph	Saprotroph	0
CHBT3_winter	ASV2	0	CHBT	Chillán	Winter	Below treeline	3	Fungi	Ascomycota	Leotiomycetes	Helotiales	Hyaloscyphaceae	Hyaloscypha	finlandica	Hyaloscypha	13	Saprotroph	Saprotroph	0
CHBT4_winter	ASV2	0	CHBT	Chillán	Winter	Below treeline	4	Fungi	Ascomycota	Leotiomycetes	Helotiales	Hyaloscyphaceae	Hyaloscypha	finlandica	Hyaloscypha	13	Saprotroph	Saprotroph	0
CHBT5_winter	ASV2	0	CHBT	Chillán	Winter	Below treeline	5	Fungi	Ascomycota	Leotiomycetes	Helotiales	Hyaloscyphaceae	Hyaloscypha	finlandica	Hyaloscypha	13	Saprotroph	Saprotroph	0
CHT1_winter	ASV2	0	CHT	Chillán	Winter	Treeline	1	Fungi	Ascomycota	Leotiomycetes	Helotiales	Hyaloscyphaceae	Hyaloscypha	finlandica	Hyaloscypha	13	Saprotroph	Saprotroph	0
CHT2_winter	ASV2	0	CHT	Chillán	Winter	Treeline	2	Fungi	Ascomycota	Leotiomycetes	Helotiales	Hyaloscyphaceae	Hyaloscypha	finlandica	Hyaloscypha	13	Saprotroph	Saprotroph	0
CHT3_winter	ASV2	0	CHT	Chillán	Winter	Treeline	3	Fungi	Ascomycota	Leotiomycetes	Helotiales	Hyaloscyphaceae	Hyaloscypha	finlandica	Hyaloscypha	13	Saprotroph	Saprotroph	0
CHT4_winter	ASV2	0	CHT	Chillán	Winter	Treeline	4	Fungi	Ascomycota	Leotiomycetes	Helotiales	Hyaloscyphaceae	Hyaloscypha	finlandica	Hyaloscypha	13	Saprotroph	Saprotroph	0
CHT5_winter	ASV2	0	CHT	Chillán	Winter	Treeline	5	Fungi	Ascomycota	Leotiomycetes	Helotiales	Hyaloscyphaceae	Hyaloscypha	finlandica	Hyaloscypha	13	Saprotroph	Saprotroph	0
CBT1_spring	ASV2	0	CBT	Coyhaique	Spring	Below treeline	1	Fungi	Ascomycota	Leotiomycetes	Helotiales	Hyaloscyphaceae	Hyaloscypha	finlandica	Hyaloscypha	13	Saprotroph	Saprotroph	0
CBT2_spring	ASV2	0	CBT	Coyhaique	Spring	Below treeline	2	Fungi	Ascomycota	Leotiomycetes	Helotiales	Hyaloscyphaceae	Hyaloscypha	finlandica	Hyaloscypha	13	Saprotroph	Saprotroph	0
CBT3_spring	ASV2	2114	CBT	Coyhaique	Spring	Below treeline	3	Fungi	Ascomycota	Leotiomycetes	Helotiales	Hyaloscyphaceae	Hyaloscypha	finlandica	Hyaloscypha	13	Saprotroph	Saprotroph	3.87
CBT4_spring	ASV2	0	CBT	Coyhaique	Spring	Below treeline	4	Fungi	Ascomycota	Leotiomycetes	Helotiales	Hyaloscyphaceae	Hyaloscypha	finlandica	Hyaloscypha	13	Saprotroph	Saprotroph	0
CBT5_spring	ASV2	0	CBT	Coyhaique	Spring	Below treeline	5	Fungi	Ascomycota	Leotiomycetes	Helotiales	Hyaloscyphaceae	Hyaloscypha	finlandica	Hyaloscypha	13	Saprotroph	Saprotroph	0
CT1_spring	ASV2	0	CT	Coyhaique	Spring	Treeline	1	Fungi	Ascomycota	Leotiomycetes	Helotiales	Hyaloscyphaceae	Hyaloscypha	finlandica	Hyaloscypha	13	Saprotroph	Saprotroph	0
CT2_spring	ASV2	0	CT	Coyhaique	Spring	Treeline	2	Fungi	Ascomycota	Leotiomycetes	Helotiales	Hyaloscyphaceae	Hyaloscypha	finlandica	Hyaloscypha	13	Saprotroph	Saprotroph	0
CT3_spring	ASV2	0	CT	Coyhaique	Spring	Treeline	3	Fungi	Ascomycota	Leotiomycetes	Helotiales	Hyaloscyphaceae	Hyaloscypha	finlandica	Hyaloscypha	13	Saprotroph	Saprotroph	0
CT4_spring	ASV2	0	CT	Coyhaique	Spring	Treeline	4	Fungi	Ascomycota	Leotiomycetes	Helotiales	Hyaloscyphaceae	Hyaloscypha	finlandica	Hyaloscypha	13	Saprotroph	Saprotroph	0
CT5_spring	ASV2	0	CT	Coyhaique	Spring	Treeline	5	Fungi	Ascomycota	Leotiomycetes	Helotiales	Hyaloscyphaceae	Hyaloscypha	finlandica	Hyaloscypha	13	Saprotroph	Saprotroph	0
ABT2_spring	ASV2	0	ABT	Antillanca	Spring	Below treeline	2	Fungi	Ascomycota	Leotiomycetes	Helotiales	Hyaloscyphaceae	Hyaloscypha	finlandica	Hyaloscypha	13	Saprotroph	Saprotroph	0
ABT3_spring	ASV2	0	ABT	Antillanca	Spring	Below treeline	3	Fungi	Ascomycota	Leotiomycetes	Helotiales	Hyaloscyphaceae	Hyaloscypha	finlandica	Hyaloscypha	13	Saprotroph	Saprotroph	0
ABT4_spring	ASV2	0	ABT	Antillanca	Spring	Below treeline	4	Fungi	Ascomycota	Leotiomycetes	Helotiales	Hyaloscyphaceae	Hyaloscypha	finlandica	Hyaloscypha	13	Saprotroph	Saprotroph	0
ABT5_spring	ASV2	0	ABT	Antillanca	Spring	Below treeline	5	Fungi	Ascomycota	Leotiomycetes	Helotiales	Hyaloscyphaceae	Hyaloscypha	finlandica	Hyaloscypha	13	Saprotroph	Saprotroph	0
AT1_spring	ASV2	0	AT	Antillanca	Spring	Treeline	1	Fungi	Ascomycota	Leotiomycetes	Helotiales	Hyaloscyphaceae	Hyaloscypha	finlandica	Hyaloscypha	13	Saprotroph	Saprotroph	0
AT2_spring	ASV2	0	AT	Antillanca	Spring	Treeline	2	Fungi	Ascomycota	Leotiomycetes	Helotiales	Hyaloscyphaceae	Hyaloscypha	finlandica	Hyaloscypha	13	Saprotroph	Saprotroph	0
AT3_spring	ASV2	0	AT	Antillanca	Spring	Treeline	3	Fungi	Ascomycota	Leotiomycetes	Helotiales	Hyaloscyphaceae	Hyaloscypha	finlandica	Hyaloscypha	13	Saprotroph	Saprotroph	0
AT4_spring	ASV2	0	AT	Antillanca	Spring	Treeline	4	Fungi	Ascomycota	Leotiomycetes	Helotiales	Hyaloscyphaceae	Hyaloscypha	finlandica	Hyaloscypha	13	Saprotroph	Saprotroph	0
AT5_spring	ASV2	0	AT	Antillanca	Spring	Treeline	5	Fungi	Ascomycota	Leotiomycetes	Helotiales	Hyaloscyphaceae	Hyaloscypha	finlandica	Hyaloscypha	13	Saprotroph	Saprotroph	0
VBT1_spring	ASV2	0	VBT	Villarrica	Spring	Below treeline	1	Fungi	Ascomycota	Leotiomycetes	Helotiales	Hyaloscyphaceae	Hyaloscypha	finlandica	Hyaloscypha	13	Saprotroph	Saprotroph	0
VBT2_spring	ASV2	0	VBT	Villarrica	Spring	Below treeline	2	Fungi	Ascomycota	Leotiomycetes	Helotiales	Hyaloscyphaceae	Hyaloscypha	finlandica	Hyaloscypha	13	Saprotroph	Saprotroph	0
VBT4_spring	ASV2	0	VBT	Villarrica	Spring	Below treeline	4	Fungi	Ascomycota	Leotiomycetes	Helotiales	Hyaloscyphaceae	Hyaloscypha	finlandica	Hyaloscypha	13	Saprotroph	Saprotroph	0
VBT5_spring	ASV2	0	VBT	Villarrica	Spring	Below treeline	5	Fungi	Ascomycota	Leotiomycetes	Helotiales	Hyaloscyphaceae	Hyaloscypha	finlandica	Hyaloscypha	13	Saprotroph	Saprotroph	0
VT1_spring	ASV2	0	VT	Villarrica	Spring	Treeline	1	Fungi	Ascomycota	Leotiomycetes	Helotiales	Hyaloscyphaceae	Hyaloscypha	finlandica	Hyaloscypha	13	Saprotroph	Saprotroph	0
VT2_spring	ASV2	0	VT	Villarrica	Spring	Treeline	2	Fungi	Ascomycota	Leotiomycetes	Helotiales	Hyaloscyphaceae	Hyaloscypha	finlandica	Hyaloscypha	13	Saprotroph	Saprotroph	0
VT3_spring	ASV2	0	VT	Villarrica	Spring	Treeline	3	Fungi	Ascomycota	Leotiomycetes	Helotiales	Hyaloscyphaceae	Hyaloscypha	finlandica	Hyaloscypha	13	Saprotroph	Saprotroph	0
VT4_spring	ASV2	0	VT	Villarrica	Spring	Treeline	4	Fungi	Ascomycota	Leotiomycetes	Helotiales	Hyaloscyphaceae	Hyaloscypha	finlandica	Hyaloscypha	13	Saprotroph	Saprotroph	0
VT5_spring	ASV2	0	VT	Villarrica	Spring	Treeline	5	Fungi	Ascomycota	Leotiomycetes	Helotiales	Hyaloscyphaceae	Hyaloscypha	finlandica	Hyaloscypha	13	Saprotroph	Saprotroph	0
CHBT1_spring	ASV2	0	CHBT	Chillán	Spring	Below treeline	1	Fungi	Ascomycota	Leotiomycetes	Helotiales	Hyaloscyphaceae	Hyaloscypha	finlandica	Hyaloscypha	13	Saprotroph	Saprotroph	0
CHBT2_spring	ASV2	0	CHBT	Chillán	Spring	Below treeline	2	Fungi	Ascomycota	Leotiomycetes	Helotiales	Hyaloscyphaceae	Hyaloscypha	finlandica	Hyaloscypha	13	Saprotroph	Saprotroph	0
CHBT3_spring	ASV2	0	CHBT	Chillán	Spring	Below treeline	3	Fungi	Ascomycota	Leotiomycetes	Helotiales	Hyaloscyphaceae	Hyaloscypha	finlandica	Hyaloscypha	13	Saprotroph	Saprotroph	0
CHBT4_spring	ASV2	0	CHBT	Chillán	Spring	Below treeline	4	Fungi	Ascomycota	Leotiomycetes	Helotiales	Hyaloscyphaceae	Hyaloscypha	finlandica	Hyaloscypha	13	Saprotroph	Saprotroph	0
CHBT5_spring	ASV2	0	CHBT	Chillán	Spring	Below treeline	5	Fungi	Ascomycota	Leotiomycetes	Helotiales	Hyaloscyphaceae	Hyaloscypha	finlandica	Hyaloscypha	13	Saprotroph	Saprotroph	0
CHT1_spring	ASV2	0	CHT	Chillán	Spring	Treeline	1	Fungi	Ascomycota	Leotiomycetes	Helotiales	Hyaloscyphaceae	Hyaloscypha	finlandica	Hyaloscypha	13	Saprotroph	Saprotroph	0
CHT2_spring	ASV2	292	CHT	Chillán	Spring	Treeline	2	Fungi	Ascomycota	Leotiomycetes	Helotiales	Hyaloscyphaceae	Hyaloscypha	finlandica	Hyaloscypha	13	Saprotroph	Saprotroph	0.3
CHT3_spring	ASV2	0	CHT	Chillán	Spring	Treeline	3	Fungi	Ascomycota	Leotiomycetes	Helotiales	Hyaloscyphaceae	Hyaloscypha	finlandica	Hyaloscypha	13	Saprotroph	Saprotroph	0
CHT5_spring	ASV2	0	CHT	Chillán	Spring	Treeline	5	Fungi	Ascomycota	Leotiomycetes	Helotiales	Hyaloscyphaceae	Hyaloscypha	finlandica	Hyaloscypha	13	Saprotroph	Saprotroph	0
CBT1_summer	ASV2	5328	CBT	Coyhaique	Summer	Below treeline	1	Fungi	Ascomycota	Leotiomycetes	Helotiales	Hyaloscyphaceae	Hyaloscypha	finlandica	Hyaloscypha	13	Saprotroph	Saprotroph	17.57
CBT2_summer	ASV2	0	CBT	Coyhaique	Summer	Below treeline	2	Fungi	Ascomycota	Leotiomycetes	Helotiales	Hyaloscyphaceae	Hyaloscypha	finlandica	Hyaloscypha	13	Saprotroph	Saprotroph	0
CBT3_summer	ASV2	0	CBT	Coyhaique	Summer	Below treeline	3	Fungi	Ascomycota	Leotiomycetes	Helotiales	Hyaloscyphaceae	Hyaloscypha	finlandica	Hyaloscypha	13	Saprotroph	Saprotroph	0
CBT4_summer	ASV2	0	CBT	Coyhaique	Summer	Below treeline	4	Fungi	Ascomycota	Leotiomycetes	Helotiales	Hyaloscyphaceae	Hyaloscypha	finlandica	Hyaloscypha	13	Saprotroph	Saprotroph	0
CBT5_summer	ASV2	0	CBT	Coyhaique	Summer	Below treeline	5	Fungi	Ascomycota	Leotiomycetes	Helotiales	Hyaloscyphaceae	Hyaloscypha	finlandica	Hyaloscypha	13	Saprotroph	Saprotroph	0
CT1_summer	ASV2	0	CT	Coyhaique	Summer	Treeline	1	Fungi	Ascomycota	Leotiomycetes	Helotiales	Hyaloscyphaceae	Hyaloscypha	finlandica	Hyaloscypha	13	Saprotroph	Saprotroph	0
CT2_summer	ASV2	0	CT	Coyhaique	Summer	Treeline	2	Fungi	Ascomycota	Leotiomycetes	Helotiales	Hyaloscyphaceae	Hyaloscypha	finlandica	Hyaloscypha	13	Saprotroph	Saprotroph	0
CT3_summer	ASV2	0	CT	Coyhaique	Summer	Treeline	3	Fungi	Ascomycota	Leotiomycetes	Helotiales	Hyaloscyphaceae	Hyaloscypha	finlandica	Hyaloscypha	13	Saprotroph	Saprotroph	0
CT4_summer	ASV2	0	CT	Coyhaique	Summer	Treeline	4	Fungi	Ascomycota	Leotiomycetes	Helotiales	Hyaloscyphaceae	Hyaloscypha	finlandica	Hyaloscypha	13	Saprotroph	Saprotroph	0
CT5_summer	ASV2	0	CT	Coyhaique	Summer	Treeline	5	Fungi	Ascomycota	Leotiomycetes	Helotiales	Hyaloscyphaceae	Hyaloscypha	finlandica	Hyaloscypha	13	Saprotroph	Saprotroph	0
ABT1_summer	ASV2	0	ABT	Antillanca	Summer	Below treeline	1	Fungi	Ascomycota	Leotiomycetes	Helotiales	Hyaloscyphaceae	Hyaloscypha	finlandica	Hyaloscypha	13	Saprotroph	Saprotroph	0
ABT2_summer	ASV2	0	ABT	Antillanca	Summer	Below treeline	2	Fungi	Ascomycota	Leotiomycetes	Helotiales	Hyaloscyphaceae	Hyaloscypha	finlandica	Hyaloscypha	13	Saprotroph	Saprotroph	0
ABT3_summer	ASV2	0	ABT	Antillanca	Summer	Below treeline	3	Fungi	Ascomycota	Leotiomycetes	Helotiales	Hyaloscyphaceae	Hyaloscypha	finlandica	Hyaloscypha	13	Saprotroph	Saprotroph	0
ABT4_summer	ASV2	0	ABT	Antillanca	Summer	Below treeline	4	Fungi	Ascomycota	Leotiomycetes	Helotiales	Hyaloscyphaceae	Hyaloscypha	finlandica	Hyaloscypha	13	Saprotroph	Saprotroph	0
ABT5_summer	ASV2	0	ABT	Antillanca	Summer	Below treeline	5	Fungi	Ascomycota	Leotiomycetes	Helotiales	Hyaloscyphaceae	Hyaloscypha	finlandica	Hyaloscypha	13	Saprotroph	Saprotroph	0
AT1_summer	ASV2	0	AT	Antillanca	Summer	Treeline	1	Fungi	Ascomycota	Leotiomycetes	Helotiales	Hyaloscyphaceae	Hyaloscypha	finlandica	Hyaloscypha	13	Saprotroph	Saprotroph	0
AT2_summer	ASV2	0	AT	Antillanca	Summer	Treeline	2	Fungi	Ascomycota	Leotiomycetes	Helotiales	Hyaloscyphaceae	Hyaloscypha	finlandica	Hyaloscypha	13	Saprotroph	Saprotroph	0
AT3_summer	ASV2	0	AT	Antillanca	Summer	Treeline	3	Fungi	Ascomycota	Leotiomycetes	Helotiales	Hyaloscyphaceae	Hyaloscypha	finlandica	Hyaloscypha	13	Saprotroph	Saprotroph	0
AT4_summer	ASV2	0	AT	Antillanca	Summer	Treeline	4	Fungi	Ascomycota	Leotiomycetes	Helotiales	Hyaloscyphaceae	Hyaloscypha	finlandica	Hyaloscypha	13	Saprotroph	Saprotroph	0
AT5_summer	ASV2	0	AT	Antillanca	Summer	Treeline	5	Fungi	Ascomycota	Leotiomycetes	Helotiales	Hyaloscyphaceae	Hyaloscypha	finlandica	Hyaloscypha	13	Saprotroph	Saprotroph	0
VBT1_summer	ASV2	0	VBT	Villarrica	Summer	Below treeline	1	Fungi	Ascomycota	Leotiomycetes	Helotiales	Hyaloscyphaceae	Hyaloscypha	finlandica	Hyaloscypha	13	Saprotroph	Saprotroph	0
VBT2_summer	ASV2	0	VBT	Villarrica	Summer	Below treeline	2	Fungi	Ascomycota	Leotiomycetes	Helotiales	Hyaloscyphaceae	Hyaloscypha	finlandica	Hyaloscypha	13	Saprotroph	Saprotroph	0
VBT3_summer	ASV2	0	VBT	Villarrica	Summer	Below treeline	3	Fungi	Ascomycota	Leotiomycetes	Helotiales	Hyaloscyphaceae	Hyaloscypha	finlandica	Hyaloscypha	13	Saprotroph	Saprotroph	0
VBT4_summer	ASV2	0	VBT	Villarrica	Summer	Below treeline	4	Fungi	Ascomycota	Leotiomycetes	Helotiales	Hyaloscyphaceae	Hyaloscypha	finlandica	Hyaloscypha	13	Saprotroph	Saprotroph	0
VBT5_summer	ASV2	0	VBT	Villarrica	Summer	Below treeline	5	Fungi	Ascomycota	Leotiomycetes	Helotiales	Hyaloscyphaceae	Hyaloscypha	finlandica	Hyaloscypha	13	Saprotroph	Saprotroph	0
VT1_summer	ASV2	0	VT	Villarrica	Summer	Treeline	1	Fungi	Ascomycota	Leotiomycetes	Helotiales	Hyaloscyphaceae	Hyaloscypha	finlandica	Hyaloscypha	13	Saprotroph	Saprotroph	0
VT2_summer	ASV2	0	VT	Villarrica	Summer	Treeline	2	Fungi	Ascomycota	Leotiomycetes	Helotiales	Hyaloscyphaceae	Hyaloscypha	finlandica	Hyaloscypha	13	Saprotroph	Saprotroph	0
VT3_summer	ASV2	0	VT	Villarrica	Summer	Treeline	3	Fungi	Ascomycota	Leotiomycetes	Helotiales	Hyaloscyphaceae	Hyaloscypha	finlandica	Hyaloscypha	13	Saprotroph	Saprotroph	0
VT4_summer	ASV2	0	VT	Villarrica	Summer	Treeline	4	Fungi	Ascomycota	Leotiomycetes	Helotiales	Hyaloscyphaceae	Hyaloscypha	finlandica	Hyaloscypha	13	Saprotroph	Saprotroph	0
VT5_summer	ASV2	0	VT	Villarrica	Summer	Treeline	5	Fungi	Ascomycota	Leotiomycetes	Helotiales	Hyaloscyphaceae	Hyaloscypha	finlandica	Hyaloscypha	13	Saprotroph	Saprotroph	0
CHBT1_summer	ASV2	0	CHBT	Chillán	Summer	Below treeline	1	Fungi	Ascomycota	Leotiomycetes	Helotiales	Hyaloscyphaceae	Hyaloscypha	finlandica	Hyaloscypha	13	Saprotroph	Saprotroph	0
CHBT2_summer	ASV2	0	CHBT	Chillán	Summer	Below treeline	2	Fungi	Ascomycota	Leotiomycetes	Helotiales	Hyaloscyphaceae	Hyaloscypha	finlandica	Hyaloscypha	13	Saprotroph	Saprotroph	0
CHBT3_summer	ASV2	0	CHBT	Chillán	Summer	Below treeline	3	Fungi	Ascomycota	Leotiomycetes	Helotiales	Hyaloscyphaceae	Hyaloscypha	finlandica	Hyaloscypha	13	Saprotroph	Saprotroph	0
CHBT4_summer	ASV2	0	CHBT	Chillán	Summer	Below treeline	4	Fungi	Ascomycota	Leotiomycetes	Helotiales	Hyaloscyphaceae	Hyaloscypha	finlandica	Hyaloscypha	13	Saprotroph	Saprotroph	0
CHBT5_summer	ASV2	0	CHBT	Chillán	Summer	Below treeline	5	Fungi	Ascomycota	Leotiomycetes	Helotiales	Hyaloscyphaceae	Hyaloscypha	finlandica	Hyaloscypha	13	Saprotroph	Saprotroph	0
CHT1_summer	ASV2	0	CHT	Chillán	Summer	Treeline	1	Fungi	Ascomycota	Leotiomycetes	Helotiales	Hyaloscyphaceae	Hyaloscypha	finlandica	Hyaloscypha	13	Saprotroph	Saprotroph	0
CHT2_summer	ASV2	0	CHT	Chillán	Summer	Treeline	2	Fungi	Ascomycota	Leotiomycetes	Helotiales	Hyaloscyphaceae	Hyaloscypha	finlandica	Hyaloscypha	13	Saprotroph	Saprotroph	0
CHT3_summer	ASV2	0	CHT	Chillán	Summer	Treeline	3	Fungi	Ascomycota	Leotiomycetes	Helotiales	Hyaloscyphaceae	Hyaloscypha	finlandica	Hyaloscypha	13	Saprotroph	Saprotroph	0
CHT4_summer	ASV2	0	CHT	Chillán	Summer	Treeline	4	Fungi	Ascomycota	Leotiomycetes	Helotiales	Hyaloscyphaceae	Hyaloscypha	finlandica	Hyaloscypha	13	Saprotroph	Saprotroph	0
CHT5_summer	ASV2	0	CHT	Chillán	Summer	Treeline	5	Fungi	Ascomycota	Leotiomycetes	Helotiales	Hyaloscyphaceae	Hyaloscypha	finlandica	Hyaloscypha	13	Saprotroph	Saprotroph	0
CBT1_fall	ASV3	27130	CBT	Coyhaique	Fall	Below treeline	1	Fungi	Ascomycota	Dothideomycetes	Pleosporales	Melanommataceae	Pleotrichocladium	opacum	Melanommataceae	9	Saprotroph	Saprotroph	14.03
CBT2_fall	ASV3	4281	CBT	Coyhaique	Fall	Below treeline	2	Fungi	Ascomycota	Dothideomycetes	Pleosporales	Melanommataceae	Pleotrichocladium	opacum	Melanommataceae	9	Saprotroph	Saprotroph	9.56
CBT3_fall	ASV3	633	CBT	Coyhaique	Fall	Below treeline	3	Fungi	Ascomycota	Dothideomycetes	Pleosporales	Melanommataceae	Pleotrichocladium	opacum	Melanommataceae	9	Saprotroph	Saprotroph	0.41
ABT1_fall	ASV3	0	ABT	Antillanca	Fall	Below treeline	1	Fungi	Ascomycota	Dothideomycetes	Pleosporales	Melanommataceae	Pleotrichocladium	opacum	Melanommataceae	9	Saprotroph	Saprotroph	0
ABT2_fall	ASV3	210	ABT	Antillanca	Fall	Below treeline	2	Fungi	Ascomycota	Dothideomycetes	Pleosporales	Melanommataceae	Pleotrichocladium	opacum	Melanommataceae	9	Saprotroph	Saprotroph	0.31
ABT3_fall	ASV3	60	ABT	Antillanca	Fall	Below treeline	3	Fungi	Ascomycota	Dothideomycetes	Pleosporales	Melanommataceae	Pleotrichocladium	opacum	Melanommataceae	9	Saprotroph	Saprotroph	0.05
AT1_fall	ASV3	0	AT	Antillanca	Fall	Treeline	1	Fungi	Ascomycota	Dothideomycetes	Pleosporales	Melanommataceae	Pleotrichocladium	opacum	Melanommataceae	9	Saprotroph	Saprotroph	0
AT2_fall	ASV3	262	AT	Antillanca	Fall	Treeline	2	Fungi	Ascomycota	Dothideomycetes	Pleosporales	Melanommataceae	Pleotrichocladium	opacum	Melanommataceae	9	Saprotroph	Saprotroph	0.77
AT3_fall	ASV3	208	AT	Antillanca	Fall	Treeline	3	Fungi	Ascomycota	Dothideomycetes	Pleosporales	Melanommataceae	Pleotrichocladium	opacum	Melanommataceae	9	Saprotroph	Saprotroph	0.15
VBT1_fall	ASV3	0	VBT	Villarrica	Fall	Below treeline	1	Fungi	Ascomycota	Dothideomycetes	Pleosporales	Melanommataceae	Pleotrichocladium	opacum	Melanommataceae	9	Saprotroph	Saprotroph	0
VBT2_fall	ASV3	185	VBT	Villarrica	Fall	Below treeline	2	Fungi	Ascomycota	Dothideomycetes	Pleosporales	Melanommataceae	Pleotrichocladium	opacum	Melanommataceae	9	Saprotroph	Saprotroph	0.22
VBT3_fall	ASV3	0	VBT	Villarrica	Fall	Below treeline	3	Fungi	Ascomycota	Dothideomycetes	Pleosporales	Melanommataceae	Pleotrichocladium	opacum	Melanommataceae	9	Saprotroph	Saprotroph	0
VT1_fall	ASV3	0	VT	Villarrica	Fall	Treeline	1	Fungi	Ascomycota	Dothideomycetes	Pleosporales	Melanommataceae	Pleotrichocladium	opacum	Melanommataceae	9	Saprotroph	Saprotroph	0
VT2_fall	ASV3	111	VT	Villarrica	Fall	Treeline	2	Fungi	Ascomycota	Dothideomycetes	Pleosporales	Melanommataceae	Pleotrichocladium	opacum	Melanommataceae	9	Saprotroph	Saprotroph	0.11
VT3_fall	ASV3	0	VT	Villarrica	Fall	Treeline	3	Fungi	Ascomycota	Dothideomycetes	Pleosporales	Melanommataceae	Pleotrichocladium	opacum	Melanommataceae	9	Saprotroph	Saprotroph	0
CHBT1_fall	ASV3	0	CHBT	Chillán	Fall	Below treeline	1	Fungi	Ascomycota	Dothideomycetes	Pleosporales	Melanommataceae	Pleotrichocladium	opacum	Melanommataceae	9	Saprotroph	Saprotroph	0
CHBT2_fall	ASV3	0	CHBT	Chillán	Fall	Below treeline	2	Fungi	Ascomycota	Dothideomycetes	Pleosporales	Melanommataceae	Pleotrichocladium	opacum	Melanommataceae	9	Saprotroph	Saprotroph	0
CHBT3_fall	ASV3	0	CHBT	Chillán	Fall	Below treeline	3	Fungi	Ascomycota	Dothideomycetes	Pleosporales	Melanommataceae	Pleotrichocladium	opacum	Melanommataceae	9	Saprotroph	Saprotroph	0
CHT1_fall	ASV3	0	CHT	Chillán	Fall	Treeline	1	Fungi	Ascomycota	Dothideomycetes	Pleosporales	Melanommataceae	Pleotrichocladium	opacum	Melanommataceae	9	Saprotroph	Saprotroph	0
CHT2_fall	ASV3	0	CHT	Chillán	Fall	Treeline	2	Fungi	Ascomycota	Dothideomycetes	Pleosporales	Melanommataceae	Pleotrichocladium	opacum	Melanommataceae	9	Saprotroph	Saprotroph	0
CHT3_fall	ASV3	0	CHT	Chillán	Fall	Treeline	3	Fungi	Ascomycota	Dothideomycetes	Pleosporales	Melanommataceae	Pleotrichocladium	opacum	Melanommataceae	9	Saprotroph	Saprotroph	0
CBT1_winter	ASV3	0	CBT	Coyhaique	Winter	Below treeline	1	Fungi	Ascomycota	Dothideomycetes	Pleosporales	Melanommataceae	Pleotrichocladium	opacum	Melanommataceae	9	Saprotroph	Saprotroph	0
CBT2_winter	ASV3	53	CBT	Coyhaique	Winter	Below treeline	2	Fungi	Ascomycota	Dothideomycetes	Pleosporales	Melanommataceae	Pleotrichocladium	opacum	Melanommataceae	9	Saprotroph	Saprotroph	0.13
CBT3_winter	ASV3	0	CBT	Coyhaique	Winter	Below treeline	3	Fungi	Ascomycota	Dothideomycetes	Pleosporales	Melanommataceae	Pleotrichocladium	opacum	Melanommataceae	9	Saprotroph	Saprotroph	0
CBT4_winter	ASV3	48	CBT	Coyhaique	Winter	Below treeline	4	Fungi	Ascomycota	Dothideomycetes	Pleosporales	Melanommataceae	Pleotrichocladium	opacum	Melanommataceae	9	Saprotroph	Saprotroph	0.07
CBT5_winter	ASV3	0	CBT	Coyhaique	Winter	Below treeline	5	Fungi	Ascomycota	Dothideomycetes	Pleosporales	Melanommataceae	Pleotrichocladium	opacum	Melanommataceae	9	Saprotroph	Saprotroph	0
CT1_winter	ASV3	52	CT	Coyhaique	Winter	Treeline	1	Fungi	Ascomycota	Dothideomycetes	Pleosporales	Melanommataceae	Pleotrichocladium	opacum	Melanommataceae	9	Saprotroph	Saprotroph	0.1
CT2_winter	ASV3	0	CT	Coyhaique	Winter	Treeline	2	Fungi	Ascomycota	Dothideomycetes	Pleosporales	Melanommataceae	Pleotrichocladium	opacum	Melanommataceae	9	Saprotroph	Saprotroph	0
CT3_winter	ASV3	0	CT	Coyhaique	Winter	Treeline	3	Fungi	Ascomycota	Dothideomycetes	Pleosporales	Melanommataceae	Pleotrichocladium	opacum	Melanommataceae	9	Saprotroph	Saprotroph	0
CT4_winter	ASV3	0	CT	Coyhaique	Winter	Treeline	4	Fungi	Ascomycota	Dothideomycetes	Pleosporales	Melanommataceae	Pleotrichocladium	opacum	Melanommataceae	9	Saprotroph	Saprotroph	0
CT5_winter	ASV3	0	CT	Coyhaique	Winter	Treeline	5	Fungi	Ascomycota	Dothideomycetes	Pleosporales	Melanommataceae	Pleotrichocladium	opacum	Melanommataceae	9	Saprotroph	Saprotroph	0
ABT1_winter	ASV3	0	ABT	Antillanca	Winter	Below treeline	1	Fungi	Ascomycota	Dothideomycetes	Pleosporales	Melanommataceae	Pleotrichocladium	opacum	Melanommataceae	9	Saprotroph	Saprotroph	0
ABT2_winter	ASV3	0	ABT	Antillanca	Winter	Below treeline	2	Fungi	Ascomycota	Dothideomycetes	Pleosporales	Melanommataceae	Pleotrichocladium	opacum	Melanommataceae	9	Saprotroph	Saprotroph	0
ABT3_winter	ASV3	0	ABT	Antillanca	Winter	Below treeline	3	Fungi	Ascomycota	Dothideomycetes	Pleosporales	Melanommataceae	Pleotrichocladium	opacum	Melanommataceae	9	Saprotroph	Saprotroph	0
ABT4_winter	ASV3	0	ABT	Antillanca	Winter	Below treeline	4	Fungi	Ascomycota	Dothideomycetes	Pleosporales	Melanommataceae	Pleotrichocladium	opacum	Melanommataceae	9	Saprotroph	Saprotroph	0
ABT5_winter	ASV3	50	ABT	Antillanca	Winter	Below treeline	5	Fungi	Ascomycota	Dothideomycetes	Pleosporales	Melanommataceae	Pleotrichocladium	opacum	Melanommataceae	9	Saprotroph	Saprotroph	0.1
AT1_winter	ASV3	0	AT	Antillanca	Winter	Treeline	1	Fungi	Ascomycota	Dothideomycetes	Pleosporales	Melanommataceae	Pleotrichocladium	opacum	Melanommataceae	9	Saprotroph	Saprotroph	0
AT2_winter	ASV3	59	AT	Antillanca	Winter	Treeline	2	Fungi	Ascomycota	Dothideomycetes	Pleosporales	Melanommataceae	Pleotrichocladium	opacum	Melanommataceae	9	Saprotroph	Saprotroph	0.11
AT3_winter	ASV3	0	AT	Antillanca	Winter	Treeline	3	Fungi	Ascomycota	Dothideomycetes	Pleosporales	Melanommataceae	Pleotrichocladium	opacum	Melanommataceae	9	Saprotroph	Saprotroph	0
AT4_winter	ASV3	0	AT	Antillanca	Winter	Treeline	4	Fungi	Ascomycota	Dothideomycetes	Pleosporales	Melanommataceae	Pleotrichocladium	opacum	Melanommataceae	9	Saprotroph	Saprotroph	0
AT5_winter	ASV3	0	AT	Antillanca	Winter	Treeline	5	Fungi	Ascomycota	Dothideomycetes	Pleosporales	Melanommataceae	Pleotrichocladium	opacum	Melanommataceae	9	Saprotroph	Saprotroph	0
VBT1_winter	ASV3	88	VBT	Villarrica	Winter	Below treeline	1	Fungi	Ascomycota	Dothideomycetes	Pleosporales	Melanommataceae	Pleotrichocladium	opacum	Melanommataceae	9	Saprotroph	Saprotroph	0.24
VBT2_winter	ASV3	74	VBT	Villarrica	Winter	Below treeline	2	Fungi	Ascomycota	Dothideomycetes	Pleosporales	Melanommataceae	Pleotrichocladium	opacum	Melanommataceae	9	Saprotroph	Saprotroph	0.19
VBT3_winter	ASV3	0	VBT	Villarrica	Winter	Below treeline	3	Fungi	Ascomycota	Dothideomycetes	Pleosporales	Melanommataceae	Pleotrichocladium	opacum	Melanommataceae	9	Saprotroph	Saprotroph	0
VBT4_winter	ASV3	155	VBT	Villarrica	Winter	Below treeline	4	Fungi	Ascomycota	Dothideomycetes	Pleosporales	Melanommataceae	Pleotrichocladium	opacum	Melanommataceae	9	Saprotroph	Saprotroph	0.37
VT1_winter	ASV3	0	VT	Villarrica	Winter	Treeline	1	Fungi	Ascomycota	Dothideomycetes	Pleosporales	Melanommataceae	Pleotrichocladium	opacum	Melanommataceae	9	Saprotroph	Saprotroph	0
VT2_winter	ASV3	0	VT	Villarrica	Winter	Treeline	2	Fungi	Ascomycota	Dothideomycetes	Pleosporales	Melanommataceae	Pleotrichocladium	opacum	Melanommataceae	9	Saprotroph	Saprotroph	0
VT3_winter	ASV3	0	VT	Villarrica	Winter	Treeline	3	Fungi	Ascomycota	Dothideomycetes	Pleosporales	Melanommataceae	Pleotrichocladium	opacum	Melanommataceae	9	Saprotroph	Saprotroph	0
VT4_winter	ASV3	0	VT	Villarrica	Winter	Treeline	4	Fungi	Ascomycota	Dothideomycetes	Pleosporales	Melanommataceae	Pleotrichocladium	opacum	Melanommataceae	9	Saprotroph	Saprotroph	0
VT5_winter	ASV3	0	VT	Villarrica	Winter	Treeline	5	Fungi	Ascomycota	Dothideomycetes	Pleosporales	Melanommataceae	Pleotrichocladium	opacum	Melanommataceae	9	Saprotroph	Saprotroph	0
CHBT1_winter	ASV3	0	CHBT	Chillán	Winter	Below treeline	1	Fungi	Ascomycota	Dothideomycetes	Pleosporales	Melanommataceae	Pleotrichocladium	opacum	Melanommataceae	9	Saprotroph	Saprotroph	0
CHBT2_winter	ASV3	0	CHBT	Chillán	Winter	Below treeline	2	Fungi	Ascomycota	Dothideomycetes	Pleosporales	Melanommataceae	Pleotrichocladium	opacum	Melanommataceae	9	Saprotroph	Saprotroph	0
CHBT3_winter	ASV3	0	CHBT	Chillán	Winter	Below treeline	3	Fungi	Ascomycota	Dothideomycetes	Pleosporales	Melanommataceae	Pleotrichocladium	opacum	Melanommataceae	9	Saprotroph	Saprotroph	0
CHBT4_winter	ASV3	0	CHBT	Chillán	Winter	Below treeline	4	Fungi	Ascomycota	Dothideomycetes	Pleosporales	Melanommataceae	Pleotrichocladium	opacum	Melanommataceae	9	Saprotroph	Saprotroph	0
CHBT5_winter	ASV3	0	CHBT	Chillán	Winter	Below treeline	5	Fungi	Ascomycota	Dothideomycetes	Pleosporales	Melanommataceae	Pleotrichocladium	opacum	Melanommataceae	9	Saprotroph	Saprotroph	0
CHT1_winter	ASV3	0	CHT	Chillán	Winter	Treeline	1	Fungi	Ascomycota	Dothideomycetes	Pleosporales	Melanommataceae	Pleotrichocladium	opacum	Melanommataceae	9	Saprotroph	Saprotroph	0
CHT2_winter	ASV3	0	CHT	Chillán	Winter	Treeline	2	Fungi	Ascomycota	Dothideomycetes	Pleosporales	Melanommataceae	Pleotrichocladium	opacum	Melanommataceae	9	Saprotroph	Saprotroph	0
CHT3_winter	ASV3	214	CHT	Chillán	Winter	Treeline	3	Fungi	Ascomycota	Dothideomycetes	Pleosporales	Melanommataceae	Pleotrichocladium	opacum	Melanommataceae	9	Saprotroph	Saprotroph	0.36
CHT4_winter	ASV3	221	CHT	Chillán	Winter	Treeline	4	Fungi	Ascomycota	Dothideomycetes	Pleosporales	Melanommataceae	Pleotrichocladium	opacum	Melanommataceae	9	Saprotroph	Saprotroph	0.58
CHT5_winter	ASV3	34	CHT	Chillán	Winter	Treeline	5	Fungi	Ascomycota	Dothideomycetes	Pleosporales	Melanommataceae	Pleotrichocladium	opacum	Melanommataceae	9	Saprotroph	Saprotroph	0.09
CBT1_spring	ASV3	408	CBT	Coyhaique	Spring	Below treeline	1	Fungi	Ascomycota	Dothideomycetes	Pleosporales	Melanommataceae	Pleotrichocladium	opacum	Melanommataceae	9	Saprotroph	Saprotroph	0.91
CBT2_spring	ASV3	832	CBT	Coyhaique	Spring	Below treeline	2	Fungi	Ascomycota	Dothideomycetes	Pleosporales	Melanommataceae	Pleotrichocladium	opacum	Melanommataceae	9	Saprotroph	Saprotroph	1.66
CBT3_spring	ASV3	1637	CBT	Coyhaique	Spring	Below treeline	3	Fungi	Ascomycota	Dothideomycetes	Pleosporales	Melanommataceae	Pleotrichocladium	opacum	Melanommataceae	9	Saprotroph	Saprotroph	3
CBT4_spring	ASV3	3161	CBT	Coyhaique	Spring	Below treeline	4	Fungi	Ascomycota	Dothideomycetes	Pleosporales	Melanommataceae	Pleotrichocladium	opacum	Melanommataceae	9	Saprotroph	Saprotroph	8.15
CBT5_spring	ASV3	709	CBT	Coyhaique	Spring	Below treeline	5	Fungi	Ascomycota	Dothideomycetes	Pleosporales	Melanommataceae	Pleotrichocladium	opacum	Melanommataceae	9	Saprotroph	Saprotroph	1.13
CT1_spring	ASV3	195	CT	Coyhaique	Spring	Treeline	1	Fungi	Ascomycota	Dothideomycetes	Pleosporales	Melanommataceae	Pleotrichocladium	opacum	Melanommataceae	9	Saprotroph	Saprotroph	0.26
CT2_spring	ASV3	398	CT	Coyhaique	Spring	Treeline	2	Fungi	Ascomycota	Dothideomycetes	Pleosporales	Melanommataceae	Pleotrichocladium	opacum	Melanommataceae	9	Saprotroph	Saprotroph	0.58
CT3_spring	ASV3	0	CT	Coyhaique	Spring	Treeline	3	Fungi	Ascomycota	Dothideomycetes	Pleosporales	Melanommataceae	Pleotrichocladium	opacum	Melanommataceae	9	Saprotroph	Saprotroph	0
CT4_spring	ASV3	277	CT	Coyhaique	Spring	Treeline	4	Fungi	Ascomycota	Dothideomycetes	Pleosporales	Melanommataceae	Pleotrichocladium	opacum	Melanommataceae	9	Saprotroph	Saprotroph	0.49
CT5_spring	ASV3	691	CT	Coyhaique	Spring	Treeline	5	Fungi	Ascomycota	Dothideomycetes	Pleosporales	Melanommataceae	Pleotrichocladium	opacum	Melanommataceae	9	Saprotroph	Saprotroph	2.15
ABT2_spring	ASV3	52	ABT	Antillanca	Spring	Below treeline	2	Fungi	Ascomycota	Dothideomycetes	Pleosporales	Melanommataceae	Pleotrichocladium	opacum	Melanommataceae	9	Saprotroph	Saprotroph	0.1
ABT3_spring	ASV3	248	ABT	Antillanca	Spring	Below treeline	3	Fungi	Ascomycota	Dothideomycetes	Pleosporales	Melanommataceae	Pleotrichocladium	opacum	Melanommataceae	9	Saprotroph	Saprotroph	0.46
ABT4_spring	ASV3	430	ABT	Antillanca	Spring	Below treeline	4	Fungi	Ascomycota	Dothideomycetes	Pleosporales	Melanommataceae	Pleotrichocladium	opacum	Melanommataceae	9	Saprotroph	Saprotroph	0.66
ABT5_spring	ASV3	160	ABT	Antillanca	Spring	Below treeline	5	Fungi	Ascomycota	Dothideomycetes	Pleosporales	Melanommataceae	Pleotrichocladium	opacum	Melanommataceae	9	Saprotroph	Saprotroph	0.26
AT1_spring	ASV3	2326	AT	Antillanca	Spring	Treeline	1	Fungi	Ascomycota	Dothideomycetes	Pleosporales	Melanommataceae	Pleotrichocladium	opacum	Melanommataceae	9	Saprotroph	Saprotroph	3.75
AT2_spring	ASV3	4579	AT	Antillanca	Spring	Treeline	2	Fungi	Ascomycota	Dothideomycetes	Pleosporales	Melanommataceae	Pleotrichocladium	opacum	Melanommataceae	9	Saprotroph	Saprotroph	6.67
AT3_spring	ASV3	951	AT	Antillanca	Spring	Treeline	3	Fungi	Ascomycota	Dothideomycetes	Pleosporales	Melanommataceae	Pleotrichocladium	opacum	Melanommataceae	9	Saprotroph	Saprotroph	1.67
AT4_spring	ASV3	9150	AT	Antillanca	Spring	Treeline	4	Fungi	Ascomycota	Dothideomycetes	Pleosporales	Melanommataceae	Pleotrichocladium	opacum	Melanommataceae	9	Saprotroph	Saprotroph	13.74
AT5_spring	ASV3	810	AT	Antillanca	Spring	Treeline	5	Fungi	Ascomycota	Dothideomycetes	Pleosporales	Melanommataceae	Pleotrichocladium	opacum	Melanommataceae	9	Saprotroph	Saprotroph	1.55
VBT1_spring	ASV3	1258	VBT	Villarrica	Spring	Below treeline	1	Fungi	Ascomycota	Dothideomycetes	Pleosporales	Melanommataceae	Pleotrichocladium	opacum	Melanommataceae	9	Saprotroph	Saprotroph	2.61
VBT2_spring	ASV3	2284	VBT	Villarrica	Spring	Below treeline	2	Fungi	Ascomycota	Dothideomycetes	Pleosporales	Melanommataceae	Pleotrichocladium	opacum	Melanommataceae	9	Saprotroph	Saprotroph	3.69
VBT4_spring	ASV3	277	VBT	Villarrica	Spring	Below treeline	4	Fungi	Ascomycota	Dothideomycetes	Pleosporales	Melanommataceae	Pleotrichocladium	opacum	Melanommataceae	9	Saprotroph	Saprotroph	0.47
VBT5_spring	ASV3	2067	VBT	Villarrica	Spring	Below treeline	5	Fungi	Ascomycota	Dothideomycetes	Pleosporales	Melanommataceae	Pleotrichocladium	opacum	Melanommataceae	9	Saprotroph	Saprotroph	3.63
VT1_spring	ASV3	788	VT	Villarrica	Spring	Treeline	1	Fungi	Ascomycota	Dothideomycetes	Pleosporales	Melanommataceae	Pleotrichocladium	opacum	Melanommataceae	9	Saprotroph	Saprotroph	1.12
VT2_spring	ASV3	3878	VT	Villarrica	Spring	Treeline	2	Fungi	Ascomycota	Dothideomycetes	Pleosporales	Melanommataceae	Pleotrichocladium	opacum	Melanommataceae	9	Saprotroph	Saprotroph	5.83
VT3_spring	ASV3	320	VT	Villarrica	Spring	Treeline	3	Fungi	Ascomycota	Dothideomycetes	Pleosporales	Melanommataceae	Pleotrichocladium	opacum	Melanommataceae	9	Saprotroph	Saprotroph	0.75
VT4_spring	ASV3	368	VT	Villarrica	Spring	Treeline	4	Fungi	Ascomycota	Dothideomycetes	Pleosporales	Melanommataceae	Pleotrichocladium	opacum	Melanommataceae	9	Saprotroph	Saprotroph	0.6
VT5_spring	ASV3	125	VT	Villarrica	Spring	Treeline	5	Fungi	Ascomycota	Dothideomycetes	Pleosporales	Melanommataceae	Pleotrichocladium	opacum	Melanommataceae	9	Saprotroph	Saprotroph	0.27
CHBT1_spring	ASV3	0	CHBT	Chillán	Spring	Below treeline	1	Fungi	Ascomycota	Dothideomycetes	Pleosporales	Melanommataceae	Pleotrichocladium	opacum	Melanommataceae	9	Saprotroph	Saprotroph	0
CHBT2_spring	ASV3	0	CHBT	Chillán	Spring	Below treeline	2	Fungi	Ascomycota	Dothideomycetes	Pleosporales	Melanommataceae	Pleotrichocladium	opacum	Melanommataceae	9	Saprotroph	Saprotroph	0
CHBT3_spring	ASV3	0	CHBT	Chillán	Spring	Below treeline	3	Fungi	Ascomycota	Dothideomycetes	Pleosporales	Melanommataceae	Pleotrichocladium	opacum	Melanommataceae	9	Saprotroph	Saprotroph	0
CHBT4_spring	ASV3	576	CHBT	Chillán	Spring	Below treeline	4	Fungi	Ascomycota	Dothideomycetes	Pleosporales	Melanommataceae	Pleotrichocladium	opacum	Melanommataceae	9	Saprotroph	Saprotroph	0.86
CHBT5_spring	ASV3	0	CHBT	Chillán	Spring	Below treeline	5	Fungi	Ascomycota	Dothideomycetes	Pleosporales	Melanommataceae	Pleotrichocladium	opacum	Melanommataceae	9	Saprotroph	Saprotroph	0
CHT1_spring	ASV3	650	CHT	Chillán	Spring	Treeline	1	Fungi	Ascomycota	Dothideomycetes	Pleosporales	Melanommataceae	Pleotrichocladium	opacum	Melanommataceae	9	Saprotroph	Saprotroph	0.81
CHT2_spring	ASV3	346	CHT	Chillán	Spring	Treeline	2	Fungi	Ascomycota	Dothideomycetes	Pleosporales	Melanommataceae	Pleotrichocladium	opacum	Melanommataceae	9	Saprotroph	Saprotroph	0.36
CHT3_spring	ASV3	0	CHT	Chillán	Spring	Treeline	3	Fungi	Ascomycota	Dothideomycetes	Pleosporales	Melanommataceae	Pleotrichocladium	opacum	Melanommataceae	9	Saprotroph	Saprotroph	0
CHT5_spring	ASV3	347	CHT	Chillán	Spring	Treeline	5	Fungi	Ascomycota	Dothideomycetes	Pleosporales	Melanommataceae	Pleotrichocladium	opacum	Melanommataceae	9	Saprotroph	Saprotroph	0.41
CBT1_summer	ASV3	0	CBT	Coyhaique	Summer	Below treeline	1	Fungi	Ascomycota	Dothideomycetes	Pleosporales	Melanommataceae	Pleotrichocladium	opacum	Melanommataceae	9	Saprotroph	Saprotroph	0
CBT2_summer	ASV3	0	CBT	Coyhaique	Summer	Below treeline	2	Fungi	Ascomycota	Dothideomycetes	Pleosporales	Melanommataceae	Pleotrichocladium	opacum	Melanommataceae	9	Saprotroph	Saprotroph	0
CBT3_summer	ASV3	0	CBT	Coyhaique	Summer	Below treeline	3	Fungi	Ascomycota	Dothideomycetes	Pleosporales	Melanommataceae	Pleotrichocladium	opacum	Melanommataceae	9	Saprotroph	Saprotroph	0
CBT4_summer	ASV3	47	CBT	Coyhaique	Summer	Below treeline	4	Fungi	Ascomycota	Dothideomycetes	Pleosporales	Melanommataceae	Pleotrichocladium	opacum	Melanommataceae	9	Saprotroph	Saprotroph	0.11
CBT5_summer	ASV3	0	CBT	Coyhaique	Summer	Below treeline	5	Fungi	Ascomycota	Dothideomycetes	Pleosporales	Melanommataceae	Pleotrichocladium	opacum	Melanommataceae	9	Saprotroph	Saprotroph	0
CT1_summer	ASV3	63	CT	Coyhaique	Summer	Treeline	1	Fungi	Ascomycota	Dothideomycetes	Pleosporales	Melanommataceae	Pleotrichocladium	opacum	Melanommataceae	9	Saprotroph	Saprotroph	0.12
CT2_summer	ASV3	0	CT	Coyhaique	Summer	Treeline	2	Fungi	Ascomycota	Dothideomycetes	Pleosporales	Melanommataceae	Pleotrichocladium	opacum	Melanommataceae	9	Saprotroph	Saprotroph	0
CT3_summer	ASV3	0	CT	Coyhaique	Summer	Treeline	3	Fungi	Ascomycota	Dothideomycetes	Pleosporales	Melanommataceae	Pleotrichocladium	opacum	Melanommataceae	9	Saprotroph	Saprotroph	0
CT4_summer	ASV3	0	CT	Coyhaique	Summer	Treeline	4	Fungi	Ascomycota	Dothideomycetes	Pleosporales	Melanommataceae	Pleotrichocladium	opacum	Melanommataceae	9	Saprotroph	Saprotroph	0
CT5_summer	ASV3	47	CT	Coyhaique	Summer	Treeline	5	Fungi	Ascomycota	Dothideomycetes	Pleosporales	Melanommataceae	Pleotrichocladium	opacum	Melanommataceae	9	Saprotroph	Saprotroph	0.13
ABT1_summer	ASV3	0	ABT	Antillanca	Summer	Below treeline	1	Fungi	Ascomycota	Dothideomycetes	Pleosporales	Melanommataceae	Pleotrichocladium	opacum	Melanommataceae	9	Saprotroph	Saprotroph	0
ABT2_summer	ASV3	0	ABT	Antillanca	Summer	Below treeline	2	Fungi	Ascomycota	Dothideomycetes	Pleosporales	Melanommataceae	Pleotrichocladium	opacum	Melanommataceae	9	Saprotroph	Saprotroph	0
ABT3_summer	ASV3	0	ABT	Antillanca	Summer	Below treeline	3	Fungi	Ascomycota	Dothideomycetes	Pleosporales	Melanommataceae	Pleotrichocladium	opacum	Melanommataceae	9	Saprotroph	Saprotroph	0
ABT4_summer	ASV3	48	ABT	Antillanca	Summer	Below treeline	4	Fungi	Ascomycota	Dothideomycetes	Pleosporales	Melanommataceae	Pleotrichocladium	opacum	Melanommataceae	9	Saprotroph	Saprotroph	0.08
ABT5_summer	ASV3	147	ABT	Antillanca	Summer	Below treeline	5	Fungi	Ascomycota	Dothideomycetes	Pleosporales	Melanommataceae	Pleotrichocladium	opacum	Melanommataceae	9	Saprotroph	Saprotroph	0.25
AT1_summer	ASV3	602	AT	Antillanca	Summer	Treeline	1	Fungi	Ascomycota	Dothideomycetes	Pleosporales	Melanommataceae	Pleotrichocladium	opacum	Melanommataceae	9	Saprotroph	Saprotroph	1.03
AT2_summer	ASV3	580	AT	Antillanca	Summer	Treeline	2	Fungi	Ascomycota	Dothideomycetes	Pleosporales	Melanommataceae	Pleotrichocladium	opacum	Melanommataceae	9	Saprotroph	Saprotroph	0.9
AT3_summer	ASV3	227	AT	Antillanca	Summer	Treeline	3	Fungi	Ascomycota	Dothideomycetes	Pleosporales	Melanommataceae	Pleotrichocladium	opacum	Melanommataceae	9	Saprotroph	Saprotroph	0.48
AT4_summer	ASV3	397	AT	Antillanca	Summer	Treeline	4	Fungi	Ascomycota	Dothideomycetes	Pleosporales	Melanommataceae	Pleotrichocladium	opacum	Melanommataceae	9	Saprotroph	Saprotroph	0.68
AT5_summer	ASV3	131	AT	Antillanca	Summer	Treeline	5	Fungi	Ascomycota	Dothideomycetes	Pleosporales	Melanommataceae	Pleotrichocladium	opacum	Melanommataceae	9	Saprotroph	Saprotroph	0.28
VBT1_summer	ASV3	118	VBT	Villarrica	Summer	Below treeline	1	Fungi	Ascomycota	Dothideomycetes	Pleosporales	Melanommataceae	Pleotrichocladium	opacum	Melanommataceae	9	Saprotroph	Saprotroph	0.4
VBT2_summer	ASV3	0	VBT	Villarrica	Summer	Below treeline	2	Fungi	Ascomycota	Dothideomycetes	Pleosporales	Melanommataceae	Pleotrichocladium	opacum	Melanommataceae	9	Saprotroph	Saprotroph	0
VBT3_summer	ASV3	57	VBT	Villarrica	Summer	Below treeline	3	Fungi	Ascomycota	Dothideomycetes	Pleosporales	Melanommataceae	Pleotrichocladium	opacum	Melanommataceae	9	Saprotroph	Saprotroph	0.11
VBT4_summer	ASV3	64	VBT	Villarrica	Summer	Below treeline	4	Fungi	Ascomycota	Dothideomycetes	Pleosporales	Melanommataceae	Pleotrichocladium	opacum	Melanommataceae	9	Saprotroph	Saprotroph	0.13
VBT5_summer	ASV3	48	VBT	Villarrica	Summer	Below treeline	5	Fungi	Ascomycota	Dothideomycetes	Pleosporales	Melanommataceae	Pleotrichocladium	opacum	Melanommataceae	9	Saprotroph	Saprotroph	0.11
VT1_summer	ASV3	0	VT	Villarrica	Summer	Treeline	1	Fungi	Ascomycota	Dothideomycetes	Pleosporales	Melanommataceae	Pleotrichocladium	opacum	Melanommataceae	9	Saprotroph	Saprotroph	0
VT2_summer	ASV3	0	VT	Villarrica	Summer	Treeline	2	Fungi	Ascomycota	Dothideomycetes	Pleosporales	Melanommataceae	Pleotrichocladium	opacum	Melanommataceae	9	Saprotroph	Saprotroph	0
VT3_summer	ASV3	0	VT	Villarrica	Summer	Treeline	3	Fungi	Ascomycota	Dothideomycetes	Pleosporales	Melanommataceae	Pleotrichocladium	opacum	Melanommataceae	9	Saprotroph	Saprotroph	0
VT4_summer	ASV3	0	VT	Villarrica	Summer	Treeline	4	Fungi	Ascomycota	Dothideomycetes	Pleosporales	Melanommataceae	Pleotrichocladium	opacum	Melanommataceae	9	Saprotroph	Saprotroph	0
VT5_summer	ASV3	21	VT	Villarrica	Summer	Treeline	5	Fungi	Ascomycota	Dothideomycetes	Pleosporales	Melanommataceae	Pleotrichocladium	opacum	Melanommataceae	9	Saprotroph	Saprotroph	0.05
CHBT1_summer	ASV3	0	CHBT	Chillán	Summer	Below treeline	1	Fungi	Ascomycota	Dothideomycetes	Pleosporales	Melanommataceae	Pleotrichocladium	opacum	Melanommataceae	9	Saprotroph	Saprotroph	0
CHBT2_summer	ASV3	76	CHBT	Chillán	Summer	Below treeline	2	Fungi	Ascomycota	Dothideomycetes	Pleosporales	Melanommataceae	Pleotrichocladium	opacum	Melanommataceae	9	Saprotroph	Saprotroph	0.26
CHBT3_summer	ASV3	0	CHBT	Chillán	Summer	Below treeline	3	Fungi	Ascomycota	Dothideomycetes	Pleosporales	Melanommataceae	Pleotrichocladium	opacum	Melanommataceae	9	Saprotroph	Saprotroph	0
CHBT4_summer	ASV3	0	CHBT	Chillán	Summer	Below treeline	4	Fungi	Ascomycota	Dothideomycetes	Pleosporales	Melanommataceae	Pleotrichocladium	opacum	Melanommataceae	9	Saprotroph	Saprotroph	0
CHBT5_summer	ASV3	0	CHBT	Chillán	Summer	Below treeline	5	Fungi	Ascomycota	Dothideomycetes	Pleosporales	Melanommataceae	Pleotrichocladium	opacum	Melanommataceae	9	Saprotroph	Saprotroph	0
CHT1_summer	ASV3	0	CHT	Chillán	Summer	Treeline	1	Fungi	Ascomycota	Dothideomycetes	Pleosporales	Melanommataceae	Pleotrichocladium	opacum	Melanommataceae	9	Saprotroph	Saprotroph	0
CHT2_summer	ASV3	94	CHT	Chillán	Summer	Treeline	2	Fungi	Ascomycota	Dothideomycetes	Pleosporales	Melanommataceae	Pleotrichocladium	opacum	Melanommataceae	9	Saprotroph	Saprotroph	0.13
CHT3_summer	ASV3	59	CHT	Chillán	Summer	Treeline	3	Fungi	Ascomycota	Dothideomycetes	Pleosporales	Melanommataceae	Pleotrichocladium	opacum	Melanommataceae	9	Saprotroph	Saprotroph	0.14
CHT4_summer	ASV3	100	CHT	Chillán	Summer	Treeline	4	Fungi	Ascomycota	Dothideomycetes	Pleosporales	Melanommataceae	Pleotrichocladium	opacum	Melanommataceae	9	Saprotroph	Saprotroph	0.13
CHT5_summer	ASV3	88	CHT	Chillán	Summer	Treeline	5	Fungi	Ascomycota	Dothideomycetes	Pleosporales	Melanommataceae	Pleotrichocladium	opacum	Melanommataceae	9	Saprotroph	Saprotroph	0.16
CBT1_fall	ASV4	28133	CBT	Coyhaique	Fall	Below treeline	1	Fungi	Ascomycota	Leotiomycetes	Thelebolales	Pseudeurotiaceae	NA	NA	Pseudeurotiaceae	9	Saprotroph	Saprotroph	14.55
CBT2_fall	ASV4	0	CBT	Coyhaique	Fall	Below treeline	2	Fungi	Ascomycota	Leotiomycetes	Thelebolales	Pseudeurotiaceae	NA	NA	Pseudeurotiaceae	9	Saprotroph	Saprotroph	0
CBT3_fall	ASV4	0	CBT	Coyhaique	Fall	Below treeline	3	Fungi	Ascomycota	Leotiomycetes	Thelebolales	Pseudeurotiaceae	NA	NA	Pseudeurotiaceae	9	Saprotroph	Saprotroph	0
ABT1_fall	ASV4	0	ABT	Antillanca	Fall	Below treeline	1	Fungi	Ascomycota	Leotiomycetes	Thelebolales	Pseudeurotiaceae	NA	NA	Pseudeurotiaceae	9	Saprotroph	Saprotroph	0
ABT2_fall	ASV4	0	ABT	Antillanca	Fall	Below treeline	2	Fungi	Ascomycota	Leotiomycetes	Thelebolales	Pseudeurotiaceae	NA	NA	Pseudeurotiaceae	9	Saprotroph	Saprotroph	0
ABT3_fall	ASV4	0	ABT	Antillanca	Fall	Below treeline	3	Fungi	Ascomycota	Leotiomycetes	Thelebolales	Pseudeurotiaceae	NA	NA	Pseudeurotiaceae	9	Saprotroph	Saprotroph	0
AT1_fall	ASV4	0	AT	Antillanca	Fall	Treeline	1	Fungi	Ascomycota	Leotiomycetes	Thelebolales	Pseudeurotiaceae	NA	NA	Pseudeurotiaceae	9	Saprotroph	Saprotroph	0
AT2_fall	ASV4	0	AT	Antillanca	Fall	Treeline	2	Fungi	Ascomycota	Leotiomycetes	Thelebolales	Pseudeurotiaceae	NA	NA	Pseudeurotiaceae	9	Saprotroph	Saprotroph	0
AT3_fall	ASV4	0	AT	Antillanca	Fall	Treeline	3	Fungi	Ascomycota	Leotiomycetes	Thelebolales	Pseudeurotiaceae	NA	NA	Pseudeurotiaceae	9	Saprotroph	Saprotroph	0
VBT1_fall	ASV4	0	VBT	Villarrica	Fall	Below treeline	1	Fungi	Ascomycota	Leotiomycetes	Thelebolales	Pseudeurotiaceae	NA	NA	Pseudeurotiaceae	9	Saprotroph	Saprotroph	0
VBT2_fall	ASV4	0	VBT	Villarrica	Fall	Below treeline	2	Fungi	Ascomycota	Leotiomycetes	Thelebolales	Pseudeurotiaceae	NA	NA	Pseudeurotiaceae	9	Saprotroph	Saprotroph	0
VBT3_fall	ASV4	0	VBT	Villarrica	Fall	Below treeline	3	Fungi	Ascomycota	Leotiomycetes	Thelebolales	Pseudeurotiaceae	NA	NA	Pseudeurotiaceae	9	Saprotroph	Saprotroph	0
VT1_fall	ASV4	0	VT	Villarrica	Fall	Treeline	1	Fungi	Ascomycota	Leotiomycetes	Thelebolales	Pseudeurotiaceae	NA	NA	Pseudeurotiaceae	9	Saprotroph	Saprotroph	0
VT2_fall	ASV4	0	VT	Villarrica	Fall	Treeline	2	Fungi	Ascomycota	Leotiomycetes	Thelebolales	Pseudeurotiaceae	NA	NA	Pseudeurotiaceae	9	Saprotroph	Saprotroph	0
VT3_fall	ASV4	0	VT	Villarrica	Fall	Treeline	3	Fungi	Ascomycota	Leotiomycetes	Thelebolales	Pseudeurotiaceae	NA	NA	Pseudeurotiaceae	9	Saprotroph	Saprotroph	0
CHBT1_fall	ASV4	0	CHBT	Chillán	Fall	Below treeline	1	Fungi	Ascomycota	Leotiomycetes	Thelebolales	Pseudeurotiaceae	NA	NA	Pseudeurotiaceae	9	Saprotroph	Saprotroph	0
CHBT2_fall	ASV4	0	CHBT	Chillán	Fall	Below treeline	2	Fungi	Ascomycota	Leotiomycetes	Thelebolales	Pseudeurotiaceae	NA	NA	Pseudeurotiaceae	9	Saprotroph	Saprotroph	0
CHBT3_fall	ASV4	0	CHBT	Chillán	Fall	Below treeline	3	Fungi	Ascomycota	Leotiomycetes	Thelebolales	Pseudeurotiaceae	NA	NA	Pseudeurotiaceae	9	Saprotroph	Saprotroph	0
CHT1_fall	ASV4	0	CHT	Chillán	Fall	Treeline	1	Fungi	Ascomycota	Leotiomycetes	Thelebolales	Pseudeurotiaceae	NA	NA	Pseudeurotiaceae	9	Saprotroph	Saprotroph	0
CHT2_fall	ASV4	0	CHT	Chillán	Fall	Treeline	2	Fungi	Ascomycota	Leotiomycetes	Thelebolales	Pseudeurotiaceae	NA	NA	Pseudeurotiaceae	9	Saprotroph	Saprotroph	0
CHT3_fall	ASV4	0	CHT	Chillán	Fall	Treeline	3	Fungi	Ascomycota	Leotiomycetes	Thelebolales	Pseudeurotiaceae	NA	NA	Pseudeurotiaceae	9	Saprotroph	Saprotroph	0
CBT1_winter	ASV4	0	CBT	Coyhaique	Winter	Below treeline	1	Fungi	Ascomycota	Leotiomycetes	Thelebolales	Pseudeurotiaceae	NA	NA	Pseudeurotiaceae	9	Saprotroph	Saprotroph	0
CBT2_winter	ASV4	8832	CBT	Coyhaique	Winter	Below treeline	2	Fungi	Ascomycota	Leotiomycetes	Thelebolales	Pseudeurotiaceae	NA	NA	Pseudeurotiaceae	9	Saprotroph	Saprotroph	21
CBT3_winter	ASV4	0	CBT	Coyhaique	Winter	Below treeline	3	Fungi	Ascomycota	Leotiomycetes	Thelebolales	Pseudeurotiaceae	NA	NA	Pseudeurotiaceae	9	Saprotroph	Saprotroph	0
CBT4_winter	ASV4	0	CBT	Coyhaique	Winter	Below treeline	4	Fungi	Ascomycota	Leotiomycetes	Thelebolales	Pseudeurotiaceae	NA	NA	Pseudeurotiaceae	9	Saprotroph	Saprotroph	0
CBT5_winter	ASV4	0	CBT	Coyhaique	Winter	Below treeline	5	Fungi	Ascomycota	Leotiomycetes	Thelebolales	Pseudeurotiaceae	NA	NA	Pseudeurotiaceae	9	Saprotroph	Saprotroph	0
CT1_winter	ASV4	0	CT	Coyhaique	Winter	Treeline	1	Fungi	Ascomycota	Leotiomycetes	Thelebolales	Pseudeurotiaceae	NA	NA	Pseudeurotiaceae	9	Saprotroph	Saprotroph	0
CT2_winter	ASV4	0	CT	Coyhaique	Winter	Treeline	2	Fungi	Ascomycota	Leotiomycetes	Thelebolales	Pseudeurotiaceae	NA	NA	Pseudeurotiaceae	9	Saprotroph	Saprotroph	0
CT3_winter	ASV4	0	CT	Coyhaique	Winter	Treeline	3	Fungi	Ascomycota	Leotiomycetes	Thelebolales	Pseudeurotiaceae	NA	NA	Pseudeurotiaceae	9	Saprotroph	Saprotroph	0
CT4_winter	ASV4	0	CT	Coyhaique	Winter	Treeline	4	Fungi	Ascomycota	Leotiomycetes	Thelebolales	Pseudeurotiaceae	NA	NA	Pseudeurotiaceae	9	Saprotroph	Saprotroph	0
CT5_winter	ASV4	0	CT	Coyhaique	Winter	Treeline	5	Fungi	Ascomycota	Leotiomycetes	Thelebolales	Pseudeurotiaceae	NA	NA	Pseudeurotiaceae	9	Saprotroph	Saprotroph	0
ABT1_winter	ASV4	0	ABT	Antillanca	Winter	Below treeline	1	Fungi	Ascomycota	Leotiomycetes	Thelebolales	Pseudeurotiaceae	NA	NA	Pseudeurotiaceae	9	Saprotroph	Saprotroph	0
ABT2_winter	ASV4	0	ABT	Antillanca	Winter	Below treeline	2	Fungi	Ascomycota	Leotiomycetes	Thelebolales	Pseudeurotiaceae	NA	NA	Pseudeurotiaceae	9	Saprotroph	Saprotroph	0
ABT3_winter	ASV4	0	ABT	Antillanca	Winter	Below treeline	3	Fungi	Ascomycota	Leotiomycetes	Thelebolales	Pseudeurotiaceae	NA	NA	Pseudeurotiaceae	9	Saprotroph	Saprotroph	0
ABT4_winter	ASV4	0	ABT	Antillanca	Winter	Below treeline	4	Fungi	Ascomycota	Leotiomycetes	Thelebolales	Pseudeurotiaceae	NA	NA	Pseudeurotiaceae	9	Saprotroph	Saprotroph	0
ABT5_winter	ASV4	0	ABT	Antillanca	Winter	Below treeline	5	Fungi	Ascomycota	Leotiomycetes	Thelebolales	Pseudeurotiaceae	NA	NA	Pseudeurotiaceae	9	Saprotroph	Saprotroph	0
AT1_winter	ASV4	0	AT	Antillanca	Winter	Treeline	1	Fungi	Ascomycota	Leotiomycetes	Thelebolales	Pseudeurotiaceae	NA	NA	Pseudeurotiaceae	9	Saprotroph	Saprotroph	0
AT2_winter	ASV4	0	AT	Antillanca	Winter	Treeline	2	Fungi	Ascomycota	Leotiomycetes	Thelebolales	Pseudeurotiaceae	NA	NA	Pseudeurotiaceae	9	Saprotroph	Saprotroph	0
AT3_winter	ASV4	0	AT	Antillanca	Winter	Treeline	3	Fungi	Ascomycota	Leotiomycetes	Thelebolales	Pseudeurotiaceae	NA	NA	Pseudeurotiaceae	9	Saprotroph	Saprotroph	0
AT4_winter	ASV4	0	AT	Antillanca	Winter	Treeline	4	Fungi	Ascomycota	Leotiomycetes	Thelebolales	Pseudeurotiaceae	NA	NA	Pseudeurotiaceae	9	Saprotroph	Saprotroph	0
AT5_winter	ASV4	0	AT	Antillanca	Winter	Treeline	5	Fungi	Ascomycota	Leotiomycetes	Thelebolales	Pseudeurotiaceae	NA	NA	Pseudeurotiaceae	9	Saprotroph	Saprotroph	0
VBT1_winter	ASV4	0	VBT	Villarrica	Winter	Below treeline	1	Fungi	Ascomycota	Leotiomycetes	Thelebolales	Pseudeurotiaceae	NA	NA	Pseudeurotiaceae	9	Saprotroph	Saprotroph	0
VBT2_winter	ASV4	0	VBT	Villarrica	Winter	Below treeline	2	Fungi	Ascomycota	Leotiomycetes	Thelebolales	Pseudeurotiaceae	NA	NA	Pseudeurotiaceae	9	Saprotroph	Saprotroph	0
VBT3_winter	ASV4	0	VBT	Villarrica	Winter	Below treeline	3	Fungi	Ascomycota	Leotiomycetes	Thelebolales	Pseudeurotiaceae	NA	NA	Pseudeurotiaceae	9	Saprotroph	Saprotroph	0
VBT4_winter	ASV4	0	VBT	Villarrica	Winter	Below treeline	4	Fungi	Ascomycota	Leotiomycetes	Thelebolales	Pseudeurotiaceae	NA	NA	Pseudeurotiaceae	9	Saprotroph	Saprotroph	0
VT1_winter	ASV4	0	VT	Villarrica	Winter	Treeline	1	Fungi	Ascomycota	Leotiomycetes	Thelebolales	Pseudeurotiaceae	NA	NA	Pseudeurotiaceae	9	Saprotroph	Saprotroph	0
VT2_winter	ASV4	0	VT	Villarrica	Winter	Treeline	2	Fungi	Ascomycota	Leotiomycetes	Thelebolales	Pseudeurotiaceae	NA	NA	Pseudeurotiaceae	9	Saprotroph	Saprotroph	0
VT3_winter	ASV4	0	VT	Villarrica	Winter	Treeline	3	Fungi	Ascomycota	Leotiomycetes	Thelebolales	Pseudeurotiaceae	NA	NA	Pseudeurotiaceae	9	Saprotroph	Saprotroph	0
VT4_winter	ASV4	0	VT	Villarrica	Winter	Treeline	4	Fungi	Ascomycota	Leotiomycetes	Thelebolales	Pseudeurotiaceae	NA	NA	Pseudeurotiaceae	9	Saprotroph	Saprotroph	0
VT5_winter	ASV4	0	VT	Villarrica	Winter	Treeline	5	Fungi	Ascomycota	Leotiomycetes	Thelebolales	Pseudeurotiaceae	NA	NA	Pseudeurotiaceae	9	Saprotroph	Saprotroph	0
CHBT1_winter	ASV4	0	CHBT	Chillán	Winter	Below treeline	1	Fungi	Ascomycota	Leotiomycetes	Thelebolales	Pseudeurotiaceae	NA	NA	Pseudeurotiaceae	9	Saprotroph	Saprotroph	0
CHBT2_winter	ASV4	0	CHBT	Chillán	Winter	Below treeline	2	Fungi	Ascomycota	Leotiomycetes	Thelebolales	Pseudeurotiaceae	NA	NA	Pseudeurotiaceae	9	Saprotroph	Saprotroph	0
CHBT3_winter	ASV4	0	CHBT	Chillán	Winter	Below treeline	3	Fungi	Ascomycota	Leotiomycetes	Thelebolales	Pseudeurotiaceae	NA	NA	Pseudeurotiaceae	9	Saprotroph	Saprotroph	0
CHBT4_winter	ASV4	0	CHBT	Chillán	Winter	Below treeline	4	Fungi	Ascomycota	Leotiomycetes	Thelebolales	Pseudeurotiaceae	NA	NA	Pseudeurotiaceae	9	Saprotroph	Saprotroph	0
CHBT5_winter	ASV4	0	CHBT	Chillán	Winter	Below treeline	5	Fungi	Ascomycota	Leotiomycetes	Thelebolales	Pseudeurotiaceae	NA	NA	Pseudeurotiaceae	9	Saprotroph	Saprotroph	0
CHT1_winter	ASV4	0	CHT	Chillán	Winter	Treeline	1	Fungi	Ascomycota	Leotiomycetes	Thelebolales	Pseudeurotiaceae	NA	NA	Pseudeurotiaceae	9	Saprotroph	Saprotroph	0
CHT2_winter	ASV4	0	CHT	Chillán	Winter	Treeline	2	Fungi	Ascomycota	Leotiomycetes	Thelebolales	Pseudeurotiaceae	NA	NA	Pseudeurotiaceae	9	Saprotroph	Saprotroph	0
CHT3_winter	ASV4	0	CHT	Chillán	Winter	Treeline	3	Fungi	Ascomycota	Leotiomycetes	Thelebolales	Pseudeurotiaceae	NA	NA	Pseudeurotiaceae	9	Saprotroph	Saprotroph	0
CHT4_winter	ASV4	0	CHT	Chillán	Winter	Treeline	4	Fungi	Ascomycota	Leotiomycetes	Thelebolales	Pseudeurotiaceae	NA	NA	Pseudeurotiaceae	9	Saprotroph	Saprotroph	0
CHT5_winter	ASV4	0	CHT	Chillán	Winter	Treeline	5	Fungi	Ascomycota	Leotiomycetes	Thelebolales	Pseudeurotiaceae	NA	NA	Pseudeurotiaceae	9	Saprotroph	Saprotroph	0
CBT1_spring	ASV4	0	CBT	Coyhaique	Spring	Below treeline	1	Fungi	Ascomycota	Leotiomycetes	Thelebolales	Pseudeurotiaceae	NA	NA	Pseudeurotiaceae	9	Saprotroph	Saprotroph	0
CBT2_spring	ASV4	0	CBT	Coyhaique	Spring	Below treeline	2	Fungi	Ascomycota	Leotiomycetes	Thelebolales	Pseudeurotiaceae	NA	NA	Pseudeurotiaceae	9	Saprotroph	Saprotroph	0
CBT3_spring	ASV4	0	CBT	Coyhaique	Spring	Below treeline	3	Fungi	Ascomycota	Leotiomycetes	Thelebolales	Pseudeurotiaceae	NA	NA	Pseudeurotiaceae	9	Saprotroph	Saprotroph	0
CBT4_spring	ASV4	0	CBT	Coyhaique	Spring	Below treeline	4	Fungi	Ascomycota	Leotiomycetes	Thelebolales	Pseudeurotiaceae	NA	NA	Pseudeurotiaceae	9	Saprotroph	Saprotroph	0
CBT5_spring	ASV4	0	CBT	Coyhaique	Spring	Below treeline	5	Fungi	Ascomycota	Leotiomycetes	Thelebolales	Pseudeurotiaceae	NA	NA	Pseudeurotiaceae	9	Saprotroph	Saprotroph	0
CT1_spring	ASV4	0	CT	Coyhaique	Spring	Treeline	1	Fungi	Ascomycota	Leotiomycetes	Thelebolales	Pseudeurotiaceae	NA	NA	Pseudeurotiaceae	9	Saprotroph	Saprotroph	0
CT2_spring	ASV4	0	CT	Coyhaique	Spring	Treeline	2	Fungi	Ascomycota	Leotiomycetes	Thelebolales	Pseudeurotiaceae	NA	NA	Pseudeurotiaceae	9	Saprotroph	Saprotroph	0
CT3_spring	ASV4	0	CT	Coyhaique	Spring	Treeline	3	Fungi	Ascomycota	Leotiomycetes	Thelebolales	Pseudeurotiaceae	NA	NA	Pseudeurotiaceae	9	Saprotroph	Saprotroph	0
CT4_spring	ASV4	0	CT	Coyhaique	Spring	Treeline	4	Fungi	Ascomycota	Leotiomycetes	Thelebolales	Pseudeurotiaceae	NA	NA	Pseudeurotiaceae	9	Saprotroph	Saprotroph	0
CT5_spring	ASV4	0	CT	Coyhaique	Spring	Treeline	5	Fungi	Ascomycota	Leotiomycetes	Thelebolales	Pseudeurotiaceae	NA	NA	Pseudeurotiaceae	9	Saprotroph	Saprotroph	0
ABT2_spring	ASV4	0	ABT	Antillanca	Spring	Below treeline	2	Fungi	Ascomycota	Leotiomycetes	Thelebolales	Pseudeurotiaceae	NA	NA	Pseudeurotiaceae	9	Saprotroph	Saprotroph	0
ABT3_spring	ASV4	0	ABT	Antillanca	Spring	Below treeline	3	Fungi	Ascomycota	Leotiomycetes	Thelebolales	Pseudeurotiaceae	NA	NA	Pseudeurotiaceae	9	Saprotroph	Saprotroph	0
ABT4_spring	ASV4	0	ABT	Antillanca	Spring	Below treeline	4	Fungi	Ascomycota	Leotiomycetes	Thelebolales	Pseudeurotiaceae	NA	NA	Pseudeurotiaceae	9	Saprotroph	Saprotroph	0
ABT5_spring	ASV4	0	ABT	Antillanca	Spring	Below treeline	5	Fungi	Ascomycota	Leotiomycetes	Thelebolales	Pseudeurotiaceae	NA	NA	Pseudeurotiaceae	9	Saprotroph	Saprotroph	0
AT1_spring	ASV4	0	AT	Antillanca	Spring	Treeline	1	Fungi	Ascomycota	Leotiomycetes	Thelebolales	Pseudeurotiaceae	NA	NA	Pseudeurotiaceae	9	Saprotroph	Saprotroph	0
AT2_spring	ASV4	0	AT	Antillanca	Spring	Treeline	2	Fungi	Ascomycota	Leotiomycetes	Thelebolales	Pseudeurotiaceae	NA	NA	Pseudeurotiaceae	9	Saprotroph	Saprotroph	0
AT3_spring	ASV4	0	AT	Antillanca	Spring	Treeline	3	Fungi	Ascomycota	Leotiomycetes	Thelebolales	Pseudeurotiaceae	NA	NA	Pseudeurotiaceae	9	Saprotroph	Saprotroph	0
AT4_spring	ASV4	0	AT	Antillanca	Spring	Treeline	4	Fungi	Ascomycota	Leotiomycetes	Thelebolales	Pseudeurotiaceae	NA	NA	Pseudeurotiaceae	9	Saprotroph	Saprotroph	0
AT5_spring	ASV4	0	AT	Antillanca	Spring	Treeline	5	Fungi	Ascomycota	Leotiomycetes	Thelebolales	Pseudeurotiaceae	NA	NA	Pseudeurotiaceae	9	Saprotroph	Saprotroph	0
VBT1_spring	ASV4	0	VBT	Villarrica	Spring	Below treeline	1	Fungi	Ascomycota	Leotiomycetes	Thelebolales	Pseudeurotiaceae	NA	NA	Pseudeurotiaceae	9	Saprotroph	Saprotroph	0
VBT2_spring	ASV4	0	VBT	Villarrica	Spring	Below treeline	2	Fungi	Ascomycota	Leotiomycetes	Thelebolales	Pseudeurotiaceae	NA	NA	Pseudeurotiaceae	9	Saprotroph	Saprotroph	0
VBT4_spring	ASV4	0	VBT	Villarrica	Spring	Below treeline	4	Fungi	Ascomycota	Leotiomycetes	Thelebolales	Pseudeurotiaceae	NA	NA	Pseudeurotiaceae	9	Saprotroph	Saprotroph	0
VBT5_spring	ASV4	0	VBT	Villarrica	Spring	Below treeline	5	Fungi	Ascomycota	Leotiomycetes	Thelebolales	Pseudeurotiaceae	NA	NA	Pseudeurotiaceae	9	Saprotroph	Saprotroph	0
VT1_spring	ASV4	0	VT	Villarrica	Spring	Treeline	1	Fungi	Ascomycota	Leotiomycetes	Thelebolales	Pseudeurotiaceae	NA	NA	Pseudeurotiaceae	9	Saprotroph	Saprotroph	0
VT2_spring	ASV4	0	VT	Villarrica	Spring	Treeline	2	Fungi	Ascomycota	Leotiomycetes	Thelebolales	Pseudeurotiaceae	NA	NA	Pseudeurotiaceae	9	Saprotroph	Saprotroph	0
VT3_spring	ASV4	0	VT	Villarrica	Spring	Treeline	3	Fungi	Ascomycota	Leotiomycetes	Thelebolales	Pseudeurotiaceae	NA	NA	Pseudeurotiaceae	9	Saprotroph	Saprotroph	0
VT4_spring	ASV4	0	VT	Villarrica	Spring	Treeline	4	Fungi	Ascomycota	Leotiomycetes	Thelebolales	Pseudeurotiaceae	NA	NA	Pseudeurotiaceae	9	Saprotroph	Saprotroph	0
VT5_spring	ASV4	0	VT	Villarrica	Spring	Treeline	5	Fungi	Ascomycota	Leotiomycetes	Thelebolales	Pseudeurotiaceae	NA	NA	Pseudeurotiaceae	9	Saprotroph	Saprotroph	0
CHBT1_spring	ASV4	0	CHBT	Chillán	Spring	Below treeline	1	Fungi	Ascomycota	Leotiomycetes	Thelebolales	Pseudeurotiaceae	NA	NA	Pseudeurotiaceae	9	Saprotroph	Saprotroph	0
CHBT2_spring	ASV4	0	CHBT	Chillán	Spring	Below treeline	2	Fungi	Ascomycota	Leotiomycetes	Thelebolales	Pseudeurotiaceae	NA	NA	Pseudeurotiaceae	9	Saprotroph	Saprotroph	0
CHBT3_spring	ASV4	0	CHBT	Chillán	Spring	Below treeline	3	Fungi	Ascomycota	Leotiomycetes	Thelebolales	Pseudeurotiaceae	NA	NA	Pseudeurotiaceae	9	Saprotroph	Saprotroph	0
CHBT4_spring	ASV4	0	CHBT	Chillán	Spring	Below treeline	4	Fungi	Ascomycota	Leotiomycetes	Thelebolales	Pseudeurotiaceae	NA	NA	Pseudeurotiaceae	9	Saprotroph	Saprotroph	0
CHBT5_spring	ASV4	0	CHBT	Chillán	Spring	Below treeline	5	Fungi	Ascomycota	Leotiomycetes	Thelebolales	Pseudeurotiaceae	NA	NA	Pseudeurotiaceae	9	Saprotroph	Saprotroph	0
CHT1_spring	ASV4	0	CHT	Chillán	Spring	Treeline	1	Fungi	Ascomycota	Leotiomycetes	Thelebolales	Pseudeurotiaceae	NA	NA	Pseudeurotiaceae	9	Saprotroph	Saprotroph	0
CHT2_spring	ASV4	0	CHT	Chillán	Spring	Treeline	2	Fungi	Ascomycota	Leotiomycetes	Thelebolales	Pseudeurotiaceae	NA	NA	Pseudeurotiaceae	9	Saprotroph	Saprotroph	0
CHT3_spring	ASV4	0	CHT	Chillán	Spring	Treeline	3	Fungi	Ascomycota	Leotiomycetes	Thelebolales	Pseudeurotiaceae	NA	NA	Pseudeurotiaceae	9	Saprotroph	Saprotroph	0
CHT5_spring	ASV4	0	CHT	Chillán	Spring	Treeline	5	Fungi	Ascomycota	Leotiomycetes	Thelebolales	Pseudeurotiaceae	NA	NA	Pseudeurotiaceae	9	Saprotroph	Saprotroph	0
CBT1_summer	ASV4	0	CBT	Coyhaique	Summer	Below treeline	1	Fungi	Ascomycota	Leotiomycetes	Thelebolales	Pseudeurotiaceae	NA	NA	Pseudeurotiaceae	9	Saprotroph	Saprotroph	0
CBT2_summer	ASV4	0	CBT	Coyhaique	Summer	Below treeline	2	Fungi	Ascomycota	Leotiomycetes	Thelebolales	Pseudeurotiaceae	NA	NA	Pseudeurotiaceae	9	Saprotroph	Saprotroph	0
CBT3_summer	ASV4	0	CBT	Coyhaique	Summer	Below treeline	3	Fungi	Ascomycota	Leotiomycetes	Thelebolales	Pseudeurotiaceae	NA	NA	Pseudeurotiaceae	9	Saprotroph	Saprotroph	0
CBT4_summer	ASV4	0	CBT	Coyhaique	Summer	Below treeline	4	Fungi	Ascomycota	Leotiomycetes	Thelebolales	Pseudeurotiaceae	NA	NA	Pseudeurotiaceae	9	Saprotroph	Saprotroph	0
CBT5_summer	ASV4	0	CBT	Coyhaique	Summer	Below treeline	5	Fungi	Ascomycota	Leotiomycetes	Thelebolales	Pseudeurotiaceae	NA	NA	Pseudeurotiaceae	9	Saprotroph	Saprotroph	0
CT1_summer	ASV4	0	CT	Coyhaique	Summer	Treeline	1	Fungi	Ascomycota	Leotiomycetes	Thelebolales	Pseudeurotiaceae	NA	NA	Pseudeurotiaceae	9	Saprotroph	Saprotroph	0
CT2_summer	ASV4	0	CT	Coyhaique	Summer	Treeline	2	Fungi	Ascomycota	Leotiomycetes	Thelebolales	Pseudeurotiaceae	NA	NA	Pseudeurotiaceae	9	Saprotroph	Saprotroph	0
CT3_summer	ASV4	0	CT	Coyhaique	Summer	Treeline	3	Fungi	Ascomycota	Leotiomycetes	Thelebolales	Pseudeurotiaceae	NA	NA	Pseudeurotiaceae	9	Saprotroph	Saprotroph	0
CT4_summer	ASV4	0	CT	Coyhaique	Summer	Treeline	4	Fungi	Ascomycota	Leotiomycetes	Thelebolales	Pseudeurotiaceae	NA	NA	Pseudeurotiaceae	9	Saprotroph	Saprotroph	0
CT5_summer	ASV4	0	CT	Coyhaique	Summer	Treeline	5	Fungi	Ascomycota	Leotiomycetes	Thelebolales	Pseudeurotiaceae	NA	NA	Pseudeurotiaceae	9	Saprotroph	Saprotroph	0
ABT1_summer	ASV4	0	ABT	Antillanca	Summer	Below treeline	1	Fungi	Ascomycota	Leotiomycetes	Thelebolales	Pseudeurotiaceae	NA	NA	Pseudeurotiaceae	9	Saprotroph	Saprotroph	0
ABT2_summer	ASV4	0	ABT	Antillanca	Summer	Below treeline	2	Fungi	Ascomycota	Leotiomycetes	Thelebolales	Pseudeurotiaceae	NA	NA	Pseudeurotiaceae	9	Saprotroph	Saprotroph	0
ABT3_summer	ASV4	0	ABT	Antillanca	Summer	Below treeline	3	Fungi	Ascomycota	Leotiomycetes	Thelebolales	Pseudeurotiaceae	NA	NA	Pseudeurotiaceae	9	Saprotroph	Saprotroph	0
ABT4_summer	ASV4	0	ABT	Antillanca	Summer	Below treeline	4	Fungi	Ascomycota	Leotiomycetes	Thelebolales	Pseudeurotiaceae	NA	NA	Pseudeurotiaceae	9	Saprotroph	Saprotroph	0
ABT5_summer	ASV4	0	ABT	Antillanca	Summer	Below treeline	5	Fungi	Ascomycota	Leotiomycetes	Thelebolales	Pseudeurotiaceae	NA	NA	Pseudeurotiaceae	9	Saprotroph	Saprotroph	0
AT1_summer	ASV4	0	AT	Antillanca	Summer	Treeline	1	Fungi	Ascomycota	Leotiomycetes	Thelebolales	Pseudeurotiaceae	NA	NA	Pseudeurotiaceae	9	Saprotroph	Saprotroph	0
AT2_summer	ASV4	0	AT	Antillanca	Summer	Treeline	2	Fungi	Ascomycota	Leotiomycetes	Thelebolales	Pseudeurotiaceae	NA	NA	Pseudeurotiaceae	9	Saprotroph	Saprotroph	0
AT3_summer	ASV4	0	AT	Antillanca	Summer	Treeline	3	Fungi	Ascomycota	Leotiomycetes	Thelebolales	Pseudeurotiaceae	NA	NA	Pseudeurotiaceae	9	Saprotroph	Saprotroph	0
AT4_summer	ASV4	0	AT	Antillanca	Summer	Treeline	4	Fungi	Ascomycota	Leotiomycetes	Thelebolales	Pseudeurotiaceae	NA	NA	Pseudeurotiaceae	9	Saprotroph	Saprotroph	0
AT5_summer	ASV4	0	AT	Antillanca	Summer	Treeline	5	Fungi	Ascomycota	Leotiomycetes	Thelebolales	Pseudeurotiaceae	NA	NA	Pseudeurotiaceae	9	Saprotroph	Saprotroph	0
VBT1_summer	ASV4	0	VBT	Villarrica	Summer	Below treeline	1	Fungi	Ascomycota	Leotiomycetes	Thelebolales	Pseudeurotiaceae	NA	NA	Pseudeurotiaceae	9	Saprotroph	Saprotroph	0
VBT2_summer	ASV4	0	VBT	Villarrica	Summer	Below treeline	2	Fungi	Ascomycota	Leotiomycetes	Thelebolales	Pseudeurotiaceae	NA	NA	Pseudeurotiaceae	9	Saprotroph	Saprotroph	0
VBT3_summer	ASV4	0	VBT	Villarrica	Summer	Below treeline	3	Fungi	Ascomycota	Leotiomycetes	Thelebolales	Pseudeurotiaceae	NA	NA	Pseudeurotiaceae	9	Saprotroph	Saprotroph	0
VBT4_summer	ASV4	0	VBT	Villarrica	Summer	Below treeline	4	Fungi	Ascomycota	Leotiomycetes	Thelebolales	Pseudeurotiaceae	NA	NA	Pseudeurotiaceae	9	Saprotroph	Saprotroph	0
VBT5_summer	ASV4	0	VBT	Villarrica	Summer	Below treeline	5	Fungi	Ascomycota	Leotiomycetes	Thelebolales	Pseudeurotiaceae	NA	NA	Pseudeurotiaceae	9	Saprotroph	Saprotroph	0
VT1_summer	ASV4	0	VT	Villarrica	Summer	Treeline	1	Fungi	Ascomycota	Leotiomycetes	Thelebolales	Pseudeurotiaceae	NA	NA	Pseudeurotiaceae	9	Saprotroph	Saprotroph	0
VT2_summer	ASV4	0	VT	Villarrica	Summer	Treeline	2	Fungi	Ascomycota	Leotiomycetes	Thelebolales	Pseudeurotiaceae	NA	NA	Pseudeurotiaceae	9	Saprotroph	Saprotroph	0
VT3_summer	ASV4	0	VT	Villarrica	Summer	Treeline	3	Fungi	Ascomycota	Leotiomycetes	Thelebolales	Pseudeurotiaceae	NA	NA	Pseudeurotiaceae	9	Saprotroph	Saprotroph	0
VT4_summer	ASV4	0	VT	Villarrica	Summer	Treeline	4	Fungi	Ascomycota	Leotiomycetes	Thelebolales	Pseudeurotiaceae	NA	NA	Pseudeurotiaceae	9	Saprotroph	Saprotroph	0
VT5_summer	ASV4	0	VT	Villarrica	Summer	Treeline	5	Fungi	Ascomycota	Leotiomycetes	Thelebolales	Pseudeurotiaceae	NA	NA	Pseudeurotiaceae	9	Saprotroph	Saprotroph	0
CHBT1_summer	ASV4	0	CHBT	Chillán	Summer	Below treeline	1	Fungi	Ascomycota	Leotiomycetes	Thelebolales	Pseudeurotiaceae	NA	NA	Pseudeurotiaceae	9	Saprotroph	Saprotroph	0
CHBT2_summer	ASV4	0	CHBT	Chillán	Summer	Below treeline	2	Fungi	Ascomycota	Leotiomycetes	Thelebolales	Pseudeurotiaceae	NA	NA	Pseudeurotiaceae	9	Saprotroph	Saprotroph	0
CHBT3_summer	ASV4	0	CHBT	Chillán	Summer	Below treeline	3	Fungi	Ascomycota	Leotiomycetes	Thelebolales	Pseudeurotiaceae	NA	NA	Pseudeurotiaceae	9	Saprotroph	Saprotroph	0
CHBT4_summer	ASV4	0	CHBT	Chillán	Summer	Below treeline	4	Fungi	Ascomycota	Leotiomycetes	Thelebolales	Pseudeurotiaceae	NA	NA	Pseudeurotiaceae	9	Saprotroph	Saprotroph	0
CHBT5_summer	ASV4	0	CHBT	Chillán	Summer	Below treeline	5	Fungi	Ascomycota	Leotiomycetes	Thelebolales	Pseudeurotiaceae	NA	NA	Pseudeurotiaceae	9	Saprotroph	Saprotroph	0
CHT1_summer	ASV4	0	CHT	Chillán	Summer	Treeline	1	Fungi	Ascomycota	Leotiomycetes	Thelebolales	Pseudeurotiaceae	NA	NA	Pseudeurotiaceae	9	Saprotroph	Saprotroph	0
CHT2_summer	ASV4	0	CHT	Chillán	Summer	Treeline	2	Fungi	Ascomycota	Leotiomycetes	Thelebolales	Pseudeurotiaceae	NA	NA	Pseudeurotiaceae	9	Saprotroph	Saprotroph	0
CHT3_summer	ASV4	0	CHT	Chillán	Summer	Treeline	3	Fungi	Ascomycota	Leotiomycetes	Thelebolales	Pseudeurotiaceae	NA	NA	Pseudeurotiaceae	9	Saprotroph	Saprotroph	0
CHT4_summer	ASV4	0	CHT	Chillán	Summer	Treeline	4	Fungi	Ascomycota	Leotiomycetes	Thelebolales	Pseudeurotiaceae	NA	NA	Pseudeurotiaceae	9	Saprotroph	Saprotroph	0
CHT5_summer	ASV4	0	CHT	Chillán	Summer	Treeline	5	Fungi	Ascomycota	Leotiomycetes	Thelebolales	Pseudeurotiaceae	NA	NA	Pseudeurotiaceae	9	Saprotroph	Saprotroph	0
CBT1_fall	ASV5	0	CBT	Coyhaique	Fall	Below treeline	1	Fungi	Ascomycota	Leotiomycetes	Thelebolales	Pseudeurotiaceae	NA	NA	Pseudeurotiaceae	9	Saprotroph	Saprotroph	0
CBT2_fall	ASV5	6691	CBT	Coyhaique	Fall	Below treeline	2	Fungi	Ascomycota	Leotiomycetes	Thelebolales	Pseudeurotiaceae	NA	NA	Pseudeurotiaceae	9	Saprotroph	Saprotroph	14.95
CBT3_fall	ASV5	17908	CBT	Coyhaique	Fall	Below treeline	3	Fungi	Ascomycota	Leotiomycetes	Thelebolales	Pseudeurotiaceae	NA	NA	Pseudeurotiaceae	9	Saprotroph	Saprotroph	11.64
ABT1_fall	ASV5	0	ABT	Antillanca	Fall	Below treeline	1	Fungi	Ascomycota	Leotiomycetes	Thelebolales	Pseudeurotiaceae	NA	NA	Pseudeurotiaceae	9	Saprotroph	Saprotroph	0
ABT2_fall	ASV5	0	ABT	Antillanca	Fall	Below treeline	2	Fungi	Ascomycota	Leotiomycetes	Thelebolales	Pseudeurotiaceae	NA	NA	Pseudeurotiaceae	9	Saprotroph	Saprotroph	0
ABT3_fall	ASV5	0	ABT	Antillanca	Fall	Below treeline	3	Fungi	Ascomycota	Leotiomycetes	Thelebolales	Pseudeurotiaceae	NA	NA	Pseudeurotiaceae	9	Saprotroph	Saprotroph	0
AT1_fall	ASV5	0	AT	Antillanca	Fall	Treeline	1	Fungi	Ascomycota	Leotiomycetes	Thelebolales	Pseudeurotiaceae	NA	NA	Pseudeurotiaceae	9	Saprotroph	Saprotroph	0
AT2_fall	ASV5	0	AT	Antillanca	Fall	Treeline	2	Fungi	Ascomycota	Leotiomycetes	Thelebolales	Pseudeurotiaceae	NA	NA	Pseudeurotiaceae	9	Saprotroph	Saprotroph	0
AT3_fall	ASV5	0	AT	Antillanca	Fall	Treeline	3	Fungi	Ascomycota	Leotiomycetes	Thelebolales	Pseudeurotiaceae	NA	NA	Pseudeurotiaceae	9	Saprotroph	Saprotroph	0
VBT1_fall	ASV5	0	VBT	Villarrica	Fall	Below treeline	1	Fungi	Ascomycota	Leotiomycetes	Thelebolales	Pseudeurotiaceae	NA	NA	Pseudeurotiaceae	9	Saprotroph	Saprotroph	0
VBT2_fall	ASV5	0	VBT	Villarrica	Fall	Below treeline	2	Fungi	Ascomycota	Leotiomycetes	Thelebolales	Pseudeurotiaceae	NA	NA	Pseudeurotiaceae	9	Saprotroph	Saprotroph	0
VBT3_fall	ASV5	0	VBT	Villarrica	Fall	Below treeline	3	Fungi	Ascomycota	Leotiomycetes	Thelebolales	Pseudeurotiaceae	NA	NA	Pseudeurotiaceae	9	Saprotroph	Saprotroph	0
VT1_fall	ASV5	0	VT	Villarrica	Fall	Treeline	1	Fungi	Ascomycota	Leotiomycetes	Thelebolales	Pseudeurotiaceae	NA	NA	Pseudeurotiaceae	9	Saprotroph	Saprotroph	0
VT2_fall	ASV5	0	VT	Villarrica	Fall	Treeline	2	Fungi	Ascomycota	Leotiomycetes	Thelebolales	Pseudeurotiaceae	NA	NA	Pseudeurotiaceae	9	Saprotroph	Saprotroph	0
VT3_fall	ASV5	0	VT	Villarrica	Fall	Treeline	3	Fungi	Ascomycota	Leotiomycetes	Thelebolales	Pseudeurotiaceae	NA	NA	Pseudeurotiaceae	9	Saprotroph	Saprotroph	0
CHBT1_fall	ASV5	0	CHBT	Chillán	Fall	Below treeline	1	Fungi	Ascomycota	Leotiomycetes	Thelebolales	Pseudeurotiaceae	NA	NA	Pseudeurotiaceae	9	Saprotroph	Saprotroph	0
CHBT2_fall	ASV5	0	CHBT	Chillán	Fall	Below treeline	2	Fungi	Ascomycota	Leotiomycetes	Thelebolales	Pseudeurotiaceae	NA	NA	Pseudeurotiaceae	9	Saprotroph	Saprotroph	0
CHBT3_fall	ASV5	0	CHBT	Chillán	Fall	Below treeline	3	Fungi	Ascomycota	Leotiomycetes	Thelebolales	Pseudeurotiaceae	NA	NA	Pseudeurotiaceae	9	Saprotroph	Saprotroph	0
CHT1_fall	ASV5	0	CHT	Chillán	Fall	Treeline	1	Fungi	Ascomycota	Leotiomycetes	Thelebolales	Pseudeurotiaceae	NA	NA	Pseudeurotiaceae	9	Saprotroph	Saprotroph	0
CHT2_fall	ASV5	0	CHT	Chillán	Fall	Treeline	2	Fungi	Ascomycota	Leotiomycetes	Thelebolales	Pseudeurotiaceae	NA	NA	Pseudeurotiaceae	9	Saprotroph	Saprotroph	0
CHT3_fall	ASV5	0	CHT	Chillán	Fall	Treeline	3	Fungi	Ascomycota	Leotiomycetes	Thelebolales	Pseudeurotiaceae	NA	NA	Pseudeurotiaceae	9	Saprotroph	Saprotroph	0
CBT1_winter	ASV5	1002	CBT	Coyhaique	Winter	Below treeline	1	Fungi	Ascomycota	Leotiomycetes	Thelebolales	Pseudeurotiaceae	NA	NA	Pseudeurotiaceae	9	Saprotroph	Saprotroph	3.41
CBT2_winter	ASV5	0	CBT	Coyhaique	Winter	Below treeline	2	Fungi	Ascomycota	Leotiomycetes	Thelebolales	Pseudeurotiaceae	NA	NA	Pseudeurotiaceae	9	Saprotroph	Saprotroph	0
CBT3_winter	ASV5	765	CBT	Coyhaique	Winter	Below treeline	3	Fungi	Ascomycota	Leotiomycetes	Thelebolales	Pseudeurotiaceae	NA	NA	Pseudeurotiaceae	9	Saprotroph	Saprotroph	1.71
CBT4_winter	ASV5	334	CBT	Coyhaique	Winter	Below treeline	4	Fungi	Ascomycota	Leotiomycetes	Thelebolales	Pseudeurotiaceae	NA	NA	Pseudeurotiaceae	9	Saprotroph	Saprotroph	0.52
CBT5_winter	ASV5	0	CBT	Coyhaique	Winter	Below treeline	5	Fungi	Ascomycota	Leotiomycetes	Thelebolales	Pseudeurotiaceae	NA	NA	Pseudeurotiaceae	9	Saprotroph	Saprotroph	0
CT1_winter	ASV5	218	CT	Coyhaique	Winter	Treeline	1	Fungi	Ascomycota	Leotiomycetes	Thelebolales	Pseudeurotiaceae	NA	NA	Pseudeurotiaceae	9	Saprotroph	Saprotroph	0.43
CT2_winter	ASV5	0	CT	Coyhaique	Winter	Treeline	2	Fungi	Ascomycota	Leotiomycetes	Thelebolales	Pseudeurotiaceae	NA	NA	Pseudeurotiaceae	9	Saprotroph	Saprotroph	0
CT3_winter	ASV5	0	CT	Coyhaique	Winter	Treeline	3	Fungi	Ascomycota	Leotiomycetes	Thelebolales	Pseudeurotiaceae	NA	NA	Pseudeurotiaceae	9	Saprotroph	Saprotroph	0
CT4_winter	ASV5	0	CT	Coyhaique	Winter	Treeline	4	Fungi	Ascomycota	Leotiomycetes	Thelebolales	Pseudeurotiaceae	NA	NA	Pseudeurotiaceae	9	Saprotroph	Saprotroph	0
CT5_winter	ASV5	0	CT	Coyhaique	Winter	Treeline	5	Fungi	Ascomycota	Leotiomycetes	Thelebolales	Pseudeurotiaceae	NA	NA	Pseudeurotiaceae	9	Saprotroph	Saprotroph	0
ABT1_winter	ASV5	0	ABT	Antillanca	Winter	Below treeline	1	Fungi	Ascomycota	Leotiomycetes	Thelebolales	Pseudeurotiaceae	NA	NA	Pseudeurotiaceae	9	Saprotroph	Saprotroph	0
ABT2_winter	ASV5	0	ABT	Antillanca	Winter	Below treeline	2	Fungi	Ascomycota	Leotiomycetes	Thelebolales	Pseudeurotiaceae	NA	NA	Pseudeurotiaceae	9	Saprotroph	Saprotroph	0
ABT3_winter	ASV5	0	ABT	Antillanca	Winter	Below treeline	3	Fungi	Ascomycota	Leotiomycetes	Thelebolales	Pseudeurotiaceae	NA	NA	Pseudeurotiaceae	9	Saprotroph	Saprotroph	0
ABT4_winter	ASV5	0	ABT	Antillanca	Winter	Below treeline	4	Fungi	Ascomycota	Leotiomycetes	Thelebolales	Pseudeurotiaceae	NA	NA	Pseudeurotiaceae	9	Saprotroph	Saprotroph	0
ABT5_winter	ASV5	0	ABT	Antillanca	Winter	Below treeline	5	Fungi	Ascomycota	Leotiomycetes	Thelebolales	Pseudeurotiaceae	NA	NA	Pseudeurotiaceae	9	Saprotroph	Saprotroph	0
AT1_winter	ASV5	0	AT	Antillanca	Winter	Treeline	1	Fungi	Ascomycota	Leotiomycetes	Thelebolales	Pseudeurotiaceae	NA	NA	Pseudeurotiaceae	9	Saprotroph	Saprotroph	0
AT2_winter	ASV5	0	AT	Antillanca	Winter	Treeline	2	Fungi	Ascomycota	Leotiomycetes	Thelebolales	Pseudeurotiaceae	NA	NA	Pseudeurotiaceae	9	Saprotroph	Saprotroph	0
AT3_winter	ASV5	0	AT	Antillanca	Winter	Treeline	3	Fungi	Ascomycota	Leotiomycetes	Thelebolales	Pseudeurotiaceae	NA	NA	Pseudeurotiaceae	9	Saprotroph	Saprotroph	0
AT4_winter	ASV5	0	AT	Antillanca	Winter	Treeline	4	Fungi	Ascomycota	Leotiomycetes	Thelebolales	Pseudeurotiaceae	NA	NA	Pseudeurotiaceae	9	Saprotroph	Saprotroph	0
AT5_winter	ASV5	0	AT	Antillanca	Winter	Treeline	5	Fungi	Ascomycota	Leotiomycetes	Thelebolales	Pseudeurotiaceae	NA	NA	Pseudeurotiaceae	9	Saprotroph	Saprotroph	0
VBT1_winter	ASV5	0	VBT	Villarrica	Winter	Below treeline	1	Fungi	Ascomycota	Leotiomycetes	Thelebolales	Pseudeurotiaceae	NA	NA	Pseudeurotiaceae	9	Saprotroph	Saprotroph	0
VBT2_winter	ASV5	0	VBT	Villarrica	Winter	Below treeline	2	Fungi	Ascomycota	Leotiomycetes	Thelebolales	Pseudeurotiaceae	NA	NA	Pseudeurotiaceae	9	Saprotroph	Saprotroph	0
VBT3_winter	ASV5	0	VBT	Villarrica	Winter	Below treeline	3	Fungi	Ascomycota	Leotiomycetes	Thelebolales	Pseudeurotiaceae	NA	NA	Pseudeurotiaceae	9	Saprotroph	Saprotroph	0
VBT4_winter	ASV5	0	VBT	Villarrica	Winter	Below treeline	4	Fungi	Ascomycota	Leotiomycetes	Thelebolales	Pseudeurotiaceae	NA	NA	Pseudeurotiaceae	9	Saprotroph	Saprotroph	0
VT1_winter	ASV5	0	VT	Villarrica	Winter	Treeline	1	Fungi	Ascomycota	Leotiomycetes	Thelebolales	Pseudeurotiaceae	NA	NA	Pseudeurotiaceae	9	Saprotroph	Saprotroph	0
VT2_winter	ASV5	0	VT	Villarrica	Winter	Treeline	2	Fungi	Ascomycota	Leotiomycetes	Thelebolales	Pseudeurotiaceae	NA	NA	Pseudeurotiaceae	9	Saprotroph	Saprotroph	0
VT3_winter	ASV5	0	VT	Villarrica	Winter	Treeline	3	Fungi	Ascomycota	Leotiomycetes	Thelebolales	Pseudeurotiaceae	NA	NA	Pseudeurotiaceae	9	Saprotroph	Saprotroph	0
VT4_winter	ASV5	0	VT	Villarrica	Winter	Treeline	4	Fungi	Ascomycota	Leotiomycetes	Thelebolales	Pseudeurotiaceae	NA	NA	Pseudeurotiaceae	9	Saprotroph	Saprotroph	0
VT5_winter	ASV5	0	VT	Villarrica	Winter	Treeline	5	Fungi	Ascomycota	Leotiomycetes	Thelebolales	Pseudeurotiaceae	NA	NA	Pseudeurotiaceae	9	Saprotroph	Saprotroph	0
CHBT1_winter	ASV5	0	CHBT	Chillán	Winter	Below treeline	1	Fungi	Ascomycota	Leotiomycetes	Thelebolales	Pseudeurotiaceae	NA	NA	Pseudeurotiaceae	9	Saprotroph	Saprotroph	0
CHBT2_winter	ASV5	0	CHBT	Chillán	Winter	Below treeline	2	Fungi	Ascomycota	Leotiomycetes	Thelebolales	Pseudeurotiaceae	NA	NA	Pseudeurotiaceae	9	Saprotroph	Saprotroph	0
CHBT3_winter	ASV5	0	CHBT	Chillán	Winter	Below treeline	3	Fungi	Ascomycota	Leotiomycetes	Thelebolales	Pseudeurotiaceae	NA	NA	Pseudeurotiaceae	9	Saprotroph	Saprotroph	0
CHBT4_winter	ASV5	0	CHBT	Chillán	Winter	Below treeline	4	Fungi	Ascomycota	Leotiomycetes	Thelebolales	Pseudeurotiaceae	NA	NA	Pseudeurotiaceae	9	Saprotroph	Saprotroph	0
CHBT5_winter	ASV5	0	CHBT	Chillán	Winter	Below treeline	5	Fungi	Ascomycota	Leotiomycetes	Thelebolales	Pseudeurotiaceae	NA	NA	Pseudeurotiaceae	9	Saprotroph	Saprotroph	0
CHT1_winter	ASV5	0	CHT	Chillán	Winter	Treeline	1	Fungi	Ascomycota	Leotiomycetes	Thelebolales	Pseudeurotiaceae	NA	NA	Pseudeurotiaceae	9	Saprotroph	Saprotroph	0
CHT2_winter	ASV5	1269	CHT	Chillán	Winter	Treeline	2	Fungi	Ascomycota	Leotiomycetes	Thelebolales	Pseudeurotiaceae	NA	NA	Pseudeurotiaceae	9	Saprotroph	Saprotroph	2.66
CHT3_winter	ASV5	1526	CHT	Chillán	Winter	Treeline	3	Fungi	Ascomycota	Leotiomycetes	Thelebolales	Pseudeurotiaceae	NA	NA	Pseudeurotiaceae	9	Saprotroph	Saprotroph	2.58
CHT4_winter	ASV5	975	CHT	Chillán	Winter	Treeline	4	Fungi	Ascomycota	Leotiomycetes	Thelebolales	Pseudeurotiaceae	NA	NA	Pseudeurotiaceae	9	Saprotroph	Saprotroph	2.57
CHT5_winter	ASV5	0	CHT	Chillán	Winter	Treeline	5	Fungi	Ascomycota	Leotiomycetes	Thelebolales	Pseudeurotiaceae	NA	NA	Pseudeurotiaceae	9	Saprotroph	Saprotroph	0
CBT1_spring	ASV5	3834	CBT	Coyhaique	Spring	Below treeline	1	Fungi	Ascomycota	Leotiomycetes	Thelebolales	Pseudeurotiaceae	NA	NA	Pseudeurotiaceae	9	Saprotroph	Saprotroph	8.51
CBT2_spring	ASV5	3282	CBT	Coyhaique	Spring	Below treeline	2	Fungi	Ascomycota	Leotiomycetes	Thelebolales	Pseudeurotiaceae	NA	NA	Pseudeurotiaceae	9	Saprotroph	Saprotroph	6.55
CBT3_spring	ASV5	5925	CBT	Coyhaique	Spring	Below treeline	3	Fungi	Ascomycota	Leotiomycetes	Thelebolales	Pseudeurotiaceae	NA	NA	Pseudeurotiaceae	9	Saprotroph	Saprotroph	10.85
CBT4_spring	ASV5	4145	CBT	Coyhaique	Spring	Below treeline	4	Fungi	Ascomycota	Leotiomycetes	Thelebolales	Pseudeurotiaceae	NA	NA	Pseudeurotiaceae	9	Saprotroph	Saprotroph	10.68
CBT5_spring	ASV5	5822	CBT	Coyhaique	Spring	Below treeline	5	Fungi	Ascomycota	Leotiomycetes	Thelebolales	Pseudeurotiaceae	NA	NA	Pseudeurotiaceae	9	Saprotroph	Saprotroph	9.29
CT1_spring	ASV5	176	CT	Coyhaique	Spring	Treeline	1	Fungi	Ascomycota	Leotiomycetes	Thelebolales	Pseudeurotiaceae	NA	NA	Pseudeurotiaceae	9	Saprotroph	Saprotroph	0.23
CT2_spring	ASV5	206	CT	Coyhaique	Spring	Treeline	2	Fungi	Ascomycota	Leotiomycetes	Thelebolales	Pseudeurotiaceae	NA	NA	Pseudeurotiaceae	9	Saprotroph	Saprotroph	0.3
CT3_spring	ASV5	0	CT	Coyhaique	Spring	Treeline	3	Fungi	Ascomycota	Leotiomycetes	Thelebolales	Pseudeurotiaceae	NA	NA	Pseudeurotiaceae	9	Saprotroph	Saprotroph	0
CT4_spring	ASV5	94	CT	Coyhaique	Spring	Treeline	4	Fungi	Ascomycota	Leotiomycetes	Thelebolales	Pseudeurotiaceae	NA	NA	Pseudeurotiaceae	9	Saprotroph	Saprotroph	0.17
CT5_spring	ASV5	0	CT	Coyhaique	Spring	Treeline	5	Fungi	Ascomycota	Leotiomycetes	Thelebolales	Pseudeurotiaceae	NA	NA	Pseudeurotiaceae	9	Saprotroph	Saprotroph	0
ABT2_spring	ASV5	0	ABT	Antillanca	Spring	Below treeline	2	Fungi	Ascomycota	Leotiomycetes	Thelebolales	Pseudeurotiaceae	NA	NA	Pseudeurotiaceae	9	Saprotroph	Saprotroph	0
ABT3_spring	ASV5	0	ABT	Antillanca	Spring	Below treeline	3	Fungi	Ascomycota	Leotiomycetes	Thelebolales	Pseudeurotiaceae	NA	NA	Pseudeurotiaceae	9	Saprotroph	Saprotroph	0
ABT4_spring	ASV5	0	ABT	Antillanca	Spring	Below treeline	4	Fungi	Ascomycota	Leotiomycetes	Thelebolales	Pseudeurotiaceae	NA	NA	Pseudeurotiaceae	9	Saprotroph	Saprotroph	0
ABT5_spring	ASV5	0	ABT	Antillanca	Spring	Below treeline	5	Fungi	Ascomycota	Leotiomycetes	Thelebolales	Pseudeurotiaceae	NA	NA	Pseudeurotiaceae	9	Saprotroph	Saprotroph	0
AT1_spring	ASV5	0	AT	Antillanca	Spring	Treeline	1	Fungi	Ascomycota	Leotiomycetes	Thelebolales	Pseudeurotiaceae	NA	NA	Pseudeurotiaceae	9	Saprotroph	Saprotroph	0
AT2_spring	ASV5	0	AT	Antillanca	Spring	Treeline	2	Fungi	Ascomycota	Leotiomycetes	Thelebolales	Pseudeurotiaceae	NA	NA	Pseudeurotiaceae	9	Saprotroph	Saprotroph	0
AT3_spring	ASV5	0	AT	Antillanca	Spring	Treeline	3	Fungi	Ascomycota	Leotiomycetes	Thelebolales	Pseudeurotiaceae	NA	NA	Pseudeurotiaceae	9	Saprotroph	Saprotroph	0
AT4_spring	ASV5	0	AT	Antillanca	Spring	Treeline	4	Fungi	Ascomycota	Leotiomycetes	Thelebolales	Pseudeurotiaceae	NA	NA	Pseudeurotiaceae	9	Saprotroph	Saprotroph	0
AT5_spring	ASV5	0	AT	Antillanca	Spring	Treeline	5	Fungi	Ascomycota	Leotiomycetes	Thelebolales	Pseudeurotiaceae	NA	NA	Pseudeurotiaceae	9	Saprotroph	Saprotroph	0
VBT1_spring	ASV5	0	VBT	Villarrica	Spring	Below treeline	1	Fungi	Ascomycota	Leotiomycetes	Thelebolales	Pseudeurotiaceae	NA	NA	Pseudeurotiaceae	9	Saprotroph	Saprotroph	0
VBT2_spring	ASV5	0	VBT	Villarrica	Spring	Below treeline	2	Fungi	Ascomycota	Leotiomycetes	Thelebolales	Pseudeurotiaceae	NA	NA	Pseudeurotiaceae	9	Saprotroph	Saprotroph	0
VBT4_spring	ASV5	0	VBT	Villarrica	Spring	Below treeline	4	Fungi	Ascomycota	Leotiomycetes	Thelebolales	Pseudeurotiaceae	NA	NA	Pseudeurotiaceae	9	Saprotroph	Saprotroph	0
VBT5_spring	ASV5	0	VBT	Villarrica	Spring	Below treeline	5	Fungi	Ascomycota	Leotiomycetes	Thelebolales	Pseudeurotiaceae	NA	NA	Pseudeurotiaceae	9	Saprotroph	Saprotroph	0
VT1_spring	ASV5	0	VT	Villarrica	Spring	Treeline	1	Fungi	Ascomycota	Leotiomycetes	Thelebolales	Pseudeurotiaceae	NA	NA	Pseudeurotiaceae	9	Saprotroph	Saprotroph	0
VT2_spring	ASV5	0	VT	Villarrica	Spring	Treeline	2	Fungi	Ascomycota	Leotiomycetes	Thelebolales	Pseudeurotiaceae	NA	NA	Pseudeurotiaceae	9	Saprotroph	Saprotroph	0
VT3_spring	ASV5	0	VT	Villarrica	Spring	Treeline	3	Fungi	Ascomycota	Leotiomycetes	Thelebolales	Pseudeurotiaceae	NA	NA	Pseudeurotiaceae	9	Saprotroph	Saprotroph	0
VT4_spring	ASV5	0	VT	Villarrica	Spring	Treeline	4	Fungi	Ascomycota	Leotiomycetes	Thelebolales	Pseudeurotiaceae	NA	NA	Pseudeurotiaceae	9	Saprotroph	Saprotroph	0
VT5_spring	ASV5	0	VT	Villarrica	Spring	Treeline	5	Fungi	Ascomycota	Leotiomycetes	Thelebolales	Pseudeurotiaceae	NA	NA	Pseudeurotiaceae	9	Saprotroph	Saprotroph	0
CHBT1_spring	ASV5	0	CHBT	Chillán	Spring	Below treeline	1	Fungi	Ascomycota	Leotiomycetes	Thelebolales	Pseudeurotiaceae	NA	NA	Pseudeurotiaceae	9	Saprotroph	Saprotroph	0
CHBT2_spring	ASV5	0	CHBT	Chillán	Spring	Below treeline	2	Fungi	Ascomycota	Leotiomycetes	Thelebolales	Pseudeurotiaceae	NA	NA	Pseudeurotiaceae	9	Saprotroph	Saprotroph	0
CHBT3_spring	ASV5	0	CHBT	Chillán	Spring	Below treeline	3	Fungi	Ascomycota	Leotiomycetes	Thelebolales	Pseudeurotiaceae	NA	NA	Pseudeurotiaceae	9	Saprotroph	Saprotroph	0
CHBT4_spring	ASV5	0	CHBT	Chillán	Spring	Below treeline	4	Fungi	Ascomycota	Leotiomycetes	Thelebolales	Pseudeurotiaceae	NA	NA	Pseudeurotiaceae	9	Saprotroph	Saprotroph	0
CHBT5_spring	ASV5	0	CHBT	Chillán	Spring	Below treeline	5	Fungi	Ascomycota	Leotiomycetes	Thelebolales	Pseudeurotiaceae	NA	NA	Pseudeurotiaceae	9	Saprotroph	Saprotroph	0
CHT1_spring	ASV5	0	CHT	Chillán	Spring	Treeline	1	Fungi	Ascomycota	Leotiomycetes	Thelebolales	Pseudeurotiaceae	NA	NA	Pseudeurotiaceae	9	Saprotroph	Saprotroph	0
CHT2_spring	ASV5	0	CHT	Chillán	Spring	Treeline	2	Fungi	Ascomycota	Leotiomycetes	Thelebolales	Pseudeurotiaceae	NA	NA	Pseudeurotiaceae	9	Saprotroph	Saprotroph	0
CHT3_spring	ASV5	0	CHT	Chillán	Spring	Treeline	3	Fungi	Ascomycota	Leotiomycetes	Thelebolales	Pseudeurotiaceae	NA	NA	Pseudeurotiaceae	9	Saprotroph	Saprotroph	0
CHT5_spring	ASV5	4785	CHT	Chillán	Spring	Treeline	5	Fungi	Ascomycota	Leotiomycetes	Thelebolales	Pseudeurotiaceae	NA	NA	Pseudeurotiaceae	9	Saprotroph	Saprotroph	5.59
CBT1_summer	ASV5	3233	CBT	Coyhaique	Summer	Below treeline	1	Fungi	Ascomycota	Leotiomycetes	Thelebolales	Pseudeurotiaceae	NA	NA	Pseudeurotiaceae	9	Saprotroph	Saprotroph	10.66
CBT2_summer	ASV5	1732	CBT	Coyhaique	Summer	Below treeline	2	Fungi	Ascomycota	Leotiomycetes	Thelebolales	Pseudeurotiaceae	NA	NA	Pseudeurotiaceae	9	Saprotroph	Saprotroph	3.84
CBT3_summer	ASV5	4113	CBT	Coyhaique	Summer	Below treeline	3	Fungi	Ascomycota	Leotiomycetes	Thelebolales	Pseudeurotiaceae	NA	NA	Pseudeurotiaceae	9	Saprotroph	Saprotroph	10.53
CBT4_summer	ASV5	2911	CBT	Coyhaique	Summer	Below treeline	4	Fungi	Ascomycota	Leotiomycetes	Thelebolales	Pseudeurotiaceae	NA	NA	Pseudeurotiaceae	9	Saprotroph	Saprotroph	6.77
CBT5_summer	ASV5	2405	CBT	Coyhaique	Summer	Below treeline	5	Fungi	Ascomycota	Leotiomycetes	Thelebolales	Pseudeurotiaceae	NA	NA	Pseudeurotiaceae	9	Saprotroph	Saprotroph	6.75
CT1_summer	ASV5	0	CT	Coyhaique	Summer	Treeline	1	Fungi	Ascomycota	Leotiomycetes	Thelebolales	Pseudeurotiaceae	NA	NA	Pseudeurotiaceae	9	Saprotroph	Saprotroph	0
CT2_summer	ASV5	0	CT	Coyhaique	Summer	Treeline	2	Fungi	Ascomycota	Leotiomycetes	Thelebolales	Pseudeurotiaceae	NA	NA	Pseudeurotiaceae	9	Saprotroph	Saprotroph	0
CT3_summer	ASV5	0	CT	Coyhaique	Summer	Treeline	3	Fungi	Ascomycota	Leotiomycetes	Thelebolales	Pseudeurotiaceae	NA	NA	Pseudeurotiaceae	9	Saprotroph	Saprotroph	0
CT4_summer	ASV5	126	CT	Coyhaique	Summer	Treeline	4	Fungi	Ascomycota	Leotiomycetes	Thelebolales	Pseudeurotiaceae	NA	NA	Pseudeurotiaceae	9	Saprotroph	Saprotroph	0.23
CT5_summer	ASV5	0	CT	Coyhaique	Summer	Treeline	5	Fungi	Ascomycota	Leotiomycetes	Thelebolales	Pseudeurotiaceae	NA	NA	Pseudeurotiaceae	9	Saprotroph	Saprotroph	0
ABT1_summer	ASV5	0	ABT	Antillanca	Summer	Below treeline	1	Fungi	Ascomycota	Leotiomycetes	Thelebolales	Pseudeurotiaceae	NA	NA	Pseudeurotiaceae	9	Saprotroph	Saprotroph	0
ABT2_summer	ASV5	0	ABT	Antillanca	Summer	Below treeline	2	Fungi	Ascomycota	Leotiomycetes	Thelebolales	Pseudeurotiaceae	NA	NA	Pseudeurotiaceae	9	Saprotroph	Saprotroph	0
ABT3_summer	ASV5	0	ABT	Antillanca	Summer	Below treeline	3	Fungi	Ascomycota	Leotiomycetes	Thelebolales	Pseudeurotiaceae	NA	NA	Pseudeurotiaceae	9	Saprotroph	Saprotroph	0
ABT4_summer	ASV5	0	ABT	Antillanca	Summer	Below treeline	4	Fungi	Ascomycota	Leotiomycetes	Thelebolales	Pseudeurotiaceae	NA	NA	Pseudeurotiaceae	9	Saprotroph	Saprotroph	0
ABT5_summer	ASV5	0	ABT	Antillanca	Summer	Below treeline	5	Fungi	Ascomycota	Leotiomycetes	Thelebolales	Pseudeurotiaceae	NA	NA	Pseudeurotiaceae	9	Saprotroph	Saprotroph	0
AT1_summer	ASV5	0	AT	Antillanca	Summer	Treeline	1	Fungi	Ascomycota	Leotiomycetes	Thelebolales	Pseudeurotiaceae	NA	NA	Pseudeurotiaceae	9	Saprotroph	Saprotroph	0
AT2_summer	ASV5	0	AT	Antillanca	Summer	Treeline	2	Fungi	Ascomycota	Leotiomycetes	Thelebolales	Pseudeurotiaceae	NA	NA	Pseudeurotiaceae	9	Saprotroph	Saprotroph	0
AT3_summer	ASV5	0	AT	Antillanca	Summer	Treeline	3	Fungi	Ascomycota	Leotiomycetes	Thelebolales	Pseudeurotiaceae	NA	NA	Pseudeurotiaceae	9	Saprotroph	Saprotroph	0
AT4_summer	ASV5	0	AT	Antillanca	Summer	Treeline	4	Fungi	Ascomycota	Leotiomycetes	Thelebolales	Pseudeurotiaceae	NA	NA	Pseudeurotiaceae	9	Saprotroph	Saprotroph	0
AT5_summer	ASV5	0	AT	Antillanca	Summer	Treeline	5	Fungi	Ascomycota	Leotiomycetes	Thelebolales	Pseudeurotiaceae	NA	NA	Pseudeurotiaceae	9	Saprotroph	Saprotroph	0
VBT1_summer	ASV5	0	VBT	Villarrica	Summer	Below treeline	1	Fungi	Ascomycota	Leotiomycetes	Thelebolales	Pseudeurotiaceae	NA	NA	Pseudeurotiaceae	9	Saprotroph	Saprotroph	0
VBT2_summer	ASV5	0	VBT	Villarrica	Summer	Below treeline	2	Fungi	Ascomycota	Leotiomycetes	Thelebolales	Pseudeurotiaceae	NA	NA	Pseudeurotiaceae	9	Saprotroph	Saprotroph	0
VBT3_summer	ASV5	0	VBT	Villarrica	Summer	Below treeline	3	Fungi	Ascomycota	Leotiomycetes	Thelebolales	Pseudeurotiaceae	NA	NA	Pseudeurotiaceae	9	Saprotroph	Saprotroph	0
VBT4_summer	ASV5	0	VBT	Villarrica	Summer	Below treeline	4	Fungi	Ascomycota	Leotiomycetes	Thelebolales	Pseudeurotiaceae	NA	NA	Pseudeurotiaceae	9	Saprotroph	Saprotroph	0
VBT5_summer	ASV5	0	VBT	Villarrica	Summer	Below treeline	5	Fungi	Ascomycota	Leotiomycetes	Thelebolales	Pseudeurotiaceae	NA	NA	Pseudeurotiaceae	9	Saprotroph	Saprotroph	0
VT1_summer	ASV5	0	VT	Villarrica	Summer	Treeline	1	Fungi	Ascomycota	Leotiomycetes	Thelebolales	Pseudeurotiaceae	NA	NA	Pseudeurotiaceae	9	Saprotroph	Saprotroph	0
VT2_summer	ASV5	62	VT	Villarrica	Summer	Treeline	2	Fungi	Ascomycota	Leotiomycetes	Thelebolales	Pseudeurotiaceae	NA	NA	Pseudeurotiaceae	9	Saprotroph	Saprotroph	0.11
VT3_summer	ASV5	0	VT	Villarrica	Summer	Treeline	3	Fungi	Ascomycota	Leotiomycetes	Thelebolales	Pseudeurotiaceae	NA	NA	Pseudeurotiaceae	9	Saprotroph	Saprotroph	0
VT4_summer	ASV5	0	VT	Villarrica	Summer	Treeline	4	Fungi	Ascomycota	Leotiomycetes	Thelebolales	Pseudeurotiaceae	NA	NA	Pseudeurotiaceae	9	Saprotroph	Saprotroph	0
VT5_summer	ASV5	0	VT	Villarrica	Summer	Treeline	5	Fungi	Ascomycota	Leotiomycetes	Thelebolales	Pseudeurotiaceae	NA	NA	Pseudeurotiaceae	9	Saprotroph	Saprotroph	0
CHBT1_summer	ASV5	0	CHBT	Chillán	Summer	Below treeline	1	Fungi	Ascomycota	Leotiomycetes	Thelebolales	Pseudeurotiaceae	NA	NA	Pseudeurotiaceae	9	Saprotroph	Saprotroph	0
CHBT2_summer	ASV5	0	CHBT	Chillán	Summer	Below treeline	2	Fungi	Ascomycota	Leotiomycetes	Thelebolales	Pseudeurotiaceae	NA	NA	Pseudeurotiaceae	9	Saprotroph	Saprotroph	0
CHBT3_summer	ASV5	0	CHBT	Chillán	Summer	Below treeline	3	Fungi	Ascomycota	Leotiomycetes	Thelebolales	Pseudeurotiaceae	NA	NA	Pseudeurotiaceae	9	Saprotroph	Saprotroph	0
CHBT4_summer	ASV5	0	CHBT	Chillán	Summer	Below treeline	4	Fungi	Ascomycota	Leotiomycetes	Thelebolales	Pseudeurotiaceae	NA	NA	Pseudeurotiaceae	9	Saprotroph	Saprotroph	0
CHBT5_summer	ASV5	0	CHBT	Chillán	Summer	Below treeline	5	Fungi	Ascomycota	Leotiomycetes	Thelebolales	Pseudeurotiaceae	NA	NA	Pseudeurotiaceae	9	Saprotroph	Saprotroph	0
CHT1_summer	ASV5	1597	CHT	Chillán	Summer	Treeline	1	Fungi	Ascomycota	Leotiomycetes	Thelebolales	Pseudeurotiaceae	NA	NA	Pseudeurotiaceae	9	Saprotroph	Saprotroph	1.91
CHT2_summer	ASV5	0	CHT	Chillán	Summer	Treeline	2	Fungi	Ascomycota	Leotiomycetes	Thelebolales	Pseudeurotiaceae	NA	NA	Pseudeurotiaceae	9	Saprotroph	Saprotroph	0
CHT3_summer	ASV5	0	CHT	Chillán	Summer	Treeline	3	Fungi	Ascomycota	Leotiomycetes	Thelebolales	Pseudeurotiaceae	NA	NA	Pseudeurotiaceae	9	Saprotroph	Saprotroph	0
CHT4_summer	ASV5	0	CHT	Chillán	Summer	Treeline	4	Fungi	Ascomycota	Leotiomycetes	Thelebolales	Pseudeurotiaceae	NA	NA	Pseudeurotiaceae	9	Saprotroph	Saprotroph	0
CHT5_summer	ASV5	0	CHT	Chillán	Summer	Treeline	5	Fungi	Ascomycota	Leotiomycetes	Thelebolales	Pseudeurotiaceae	NA	NA	Pseudeurotiaceae	9	Saprotroph	Saprotroph	0
CBT1_fall	ASV6	22070	CBT	Coyhaique	Fall	Below treeline	1	Fungi	Ascomycota	Leotiomycetes	Helotiales	Myxotrichaceae	Oidiodendron	NA	Oidiodendron	13	Unidentified-ecology	Ericoid Mycorrhizal	11.41
CBT2_fall	ASV6	0	CBT	Coyhaique	Fall	Below treeline	2	Fungi	Ascomycota	Leotiomycetes	Helotiales	Myxotrichaceae	Oidiodendron	NA	Oidiodendron	13	Unidentified-ecology	Ericoid Mycorrhizal	0
CBT3_fall	ASV6	0	CBT	Coyhaique	Fall	Below treeline	3	Fungi	Ascomycota	Leotiomycetes	Helotiales	Myxotrichaceae	Oidiodendron	NA	Oidiodendron	13	Unidentified-ecology	Ericoid Mycorrhizal	0
ABT1_fall	ASV6	0	ABT	Antillanca	Fall	Below treeline	1	Fungi	Ascomycota	Leotiomycetes	Helotiales	Myxotrichaceae	Oidiodendron	NA	Oidiodendron	13	Unidentified-ecology	Ericoid Mycorrhizal	0
ABT2_fall	ASV6	0	ABT	Antillanca	Fall	Below treeline	2	Fungi	Ascomycota	Leotiomycetes	Helotiales	Myxotrichaceae	Oidiodendron	NA	Oidiodendron	13	Unidentified-ecology	Ericoid Mycorrhizal	0
ABT3_fall	ASV6	0	ABT	Antillanca	Fall	Below treeline	3	Fungi	Ascomycota	Leotiomycetes	Helotiales	Myxotrichaceae	Oidiodendron	NA	Oidiodendron	13	Unidentified-ecology	Ericoid Mycorrhizal	0
AT1_fall	ASV6	0	AT	Antillanca	Fall	Treeline	1	Fungi	Ascomycota	Leotiomycetes	Helotiales	Myxotrichaceae	Oidiodendron	NA	Oidiodendron	13	Unidentified-ecology	Ericoid Mycorrhizal	0
AT2_fall	ASV6	0	AT	Antillanca	Fall	Treeline	2	Fungi	Ascomycota	Leotiomycetes	Helotiales	Myxotrichaceae	Oidiodendron	NA	Oidiodendron	13	Unidentified-ecology	Ericoid Mycorrhizal	0
AT3_fall	ASV6	0	AT	Antillanca	Fall	Treeline	3	Fungi	Ascomycota	Leotiomycetes	Helotiales	Myxotrichaceae	Oidiodendron	NA	Oidiodendron	13	Unidentified-ecology	Ericoid Mycorrhizal	0
VBT1_fall	ASV6	0	VBT	Villarrica	Fall	Below treeline	1	Fungi	Ascomycota	Leotiomycetes	Helotiales	Myxotrichaceae	Oidiodendron	NA	Oidiodendron	13	Unidentified-ecology	Ericoid Mycorrhizal	0
VBT2_fall	ASV6	0	VBT	Villarrica	Fall	Below treeline	2	Fungi	Ascomycota	Leotiomycetes	Helotiales	Myxotrichaceae	Oidiodendron	NA	Oidiodendron	13	Unidentified-ecology	Ericoid Mycorrhizal	0
VBT3_fall	ASV6	0	VBT	Villarrica	Fall	Below treeline	3	Fungi	Ascomycota	Leotiomycetes	Helotiales	Myxotrichaceae	Oidiodendron	NA	Oidiodendron	13	Unidentified-ecology	Ericoid Mycorrhizal	0
VT1_fall	ASV6	0	VT	Villarrica	Fall	Treeline	1	Fungi	Ascomycota	Leotiomycetes	Helotiales	Myxotrichaceae	Oidiodendron	NA	Oidiodendron	13	Unidentified-ecology	Ericoid Mycorrhizal	0
VT2_fall	ASV6	0	VT	Villarrica	Fall	Treeline	2	Fungi	Ascomycota	Leotiomycetes	Helotiales	Myxotrichaceae	Oidiodendron	NA	Oidiodendron	13	Unidentified-ecology	Ericoid Mycorrhizal	0
VT3_fall	ASV6	0	VT	Villarrica	Fall	Treeline	3	Fungi	Ascomycota	Leotiomycetes	Helotiales	Myxotrichaceae	Oidiodendron	NA	Oidiodendron	13	Unidentified-ecology	Ericoid Mycorrhizal	0
CHBT1_fall	ASV6	0	CHBT	Chillán	Fall	Below treeline	1	Fungi	Ascomycota	Leotiomycetes	Helotiales	Myxotrichaceae	Oidiodendron	NA	Oidiodendron	13	Unidentified-ecology	Ericoid Mycorrhizal	0
CHBT2_fall	ASV6	0	CHBT	Chillán	Fall	Below treeline	2	Fungi	Ascomycota	Leotiomycetes	Helotiales	Myxotrichaceae	Oidiodendron	NA	Oidiodendron	13	Unidentified-ecology	Ericoid Mycorrhizal	0
CHBT3_fall	ASV6	0	CHBT	Chillán	Fall	Below treeline	3	Fungi	Ascomycota	Leotiomycetes	Helotiales	Myxotrichaceae	Oidiodendron	NA	Oidiodendron	13	Unidentified-ecology	Ericoid Mycorrhizal	0
CHT1_fall	ASV6	0	CHT	Chillán	Fall	Treeline	1	Fungi	Ascomycota	Leotiomycetes	Helotiales	Myxotrichaceae	Oidiodendron	NA	Oidiodendron	13	Unidentified-ecology	Ericoid Mycorrhizal	0
CHT2_fall	ASV6	0	CHT	Chillán	Fall	Treeline	2	Fungi	Ascomycota	Leotiomycetes	Helotiales	Myxotrichaceae	Oidiodendron	NA	Oidiodendron	13	Unidentified-ecology	Ericoid Mycorrhizal	0
CHT3_fall	ASV6	0	CHT	Chillán	Fall	Treeline	3	Fungi	Ascomycota	Leotiomycetes	Helotiales	Myxotrichaceae	Oidiodendron	NA	Oidiodendron	13	Unidentified-ecology	Ericoid Mycorrhizal	0
CBT1_winter	ASV6	34	CBT	Coyhaique	Winter	Below treeline	1	Fungi	Ascomycota	Leotiomycetes	Helotiales	Myxotrichaceae	Oidiodendron	NA	Oidiodendron	13	Unidentified-ecology	Ericoid Mycorrhizal	0.12
CBT2_winter	ASV6	0	CBT	Coyhaique	Winter	Below treeline	2	Fungi	Ascomycota	Leotiomycetes	Helotiales	Myxotrichaceae	Oidiodendron	NA	Oidiodendron	13	Unidentified-ecology	Ericoid Mycorrhizal	0
CBT3_winter	ASV6	0	CBT	Coyhaique	Winter	Below treeline	3	Fungi	Ascomycota	Leotiomycetes	Helotiales	Myxotrichaceae	Oidiodendron	NA	Oidiodendron	13	Unidentified-ecology	Ericoid Mycorrhizal	0
CBT4_winter	ASV6	0	CBT	Coyhaique	Winter	Below treeline	4	Fungi	Ascomycota	Leotiomycetes	Helotiales	Myxotrichaceae	Oidiodendron	NA	Oidiodendron	13	Unidentified-ecology	Ericoid Mycorrhizal	0
CBT5_winter	ASV6	0	CBT	Coyhaique	Winter	Below treeline	5	Fungi	Ascomycota	Leotiomycetes	Helotiales	Myxotrichaceae	Oidiodendron	NA	Oidiodendron	13	Unidentified-ecology	Ericoid Mycorrhizal	0
CT1_winter	ASV6	0	CT	Coyhaique	Winter	Treeline	1	Fungi	Ascomycota	Leotiomycetes	Helotiales	Myxotrichaceae	Oidiodendron	NA	Oidiodendron	13	Unidentified-ecology	Ericoid Mycorrhizal	0
CT2_winter	ASV6	0	CT	Coyhaique	Winter	Treeline	2	Fungi	Ascomycota	Leotiomycetes	Helotiales	Myxotrichaceae	Oidiodendron	NA	Oidiodendron	13	Unidentified-ecology	Ericoid Mycorrhizal	0
CT3_winter	ASV6	0	CT	Coyhaique	Winter	Treeline	3	Fungi	Ascomycota	Leotiomycetes	Helotiales	Myxotrichaceae	Oidiodendron	NA	Oidiodendron	13	Unidentified-ecology	Ericoid Mycorrhizal	0
CT4_winter	ASV6	0	CT	Coyhaique	Winter	Treeline	4	Fungi	Ascomycota	Leotiomycetes	Helotiales	Myxotrichaceae	Oidiodendron	NA	Oidiodendron	13	Unidentified-ecology	Ericoid Mycorrhizal	0
CT5_winter	ASV6	0	CT	Coyhaique	Winter	Treeline	5	Fungi	Ascomycota	Leotiomycetes	Helotiales	Myxotrichaceae	Oidiodendron	NA	Oidiodendron	13	Unidentified-ecology	Ericoid Mycorrhizal	0
ABT1_winter	ASV6	0	ABT	Antillanca	Winter	Below treeline	1	Fungi	Ascomycota	Leotiomycetes	Helotiales	Myxotrichaceae	Oidiodendron	NA	Oidiodendron	13	Unidentified-ecology	Ericoid Mycorrhizal	0
ABT2_winter	ASV6	0	ABT	Antillanca	Winter	Below treeline	2	Fungi	Ascomycota	Leotiomycetes	Helotiales	Myxotrichaceae	Oidiodendron	NA	Oidiodendron	13	Unidentified-ecology	Ericoid Mycorrhizal	0
ABT3_winter	ASV6	0	ABT	Antillanca	Winter	Below treeline	3	Fungi	Ascomycota	Leotiomycetes	Helotiales	Myxotrichaceae	Oidiodendron	NA	Oidiodendron	13	Unidentified-ecology	Ericoid Mycorrhizal	0
ABT4_winter	ASV6	0	ABT	Antillanca	Winter	Below treeline	4	Fungi	Ascomycota	Leotiomycetes	Helotiales	Myxotrichaceae	Oidiodendron	NA	Oidiodendron	13	Unidentified-ecology	Ericoid Mycorrhizal	0
ABT5_winter	ASV6	0	ABT	Antillanca	Winter	Below treeline	5	Fungi	Ascomycota	Leotiomycetes	Helotiales	Myxotrichaceae	Oidiodendron	NA	Oidiodendron	13	Unidentified-ecology	Ericoid Mycorrhizal	0
AT1_winter	ASV6	0	AT	Antillanca	Winter	Treeline	1	Fungi	Ascomycota	Leotiomycetes	Helotiales	Myxotrichaceae	Oidiodendron	NA	Oidiodendron	13	Unidentified-ecology	Ericoid Mycorrhizal	0
AT2_winter	ASV6	0	AT	Antillanca	Winter	Treeline	2	Fungi	Ascomycota	Leotiomycetes	Helotiales	Myxotrichaceae	Oidiodendron	NA	Oidiodendron	13	Unidentified-ecology	Ericoid Mycorrhizal	0
AT3_winter	ASV6	0	AT	Antillanca	Winter	Treeline	3	Fungi	Ascomycota	Leotiomycetes	Helotiales	Myxotrichaceae	Oidiodendron	NA	Oidiodendron	13	Unidentified-ecology	Ericoid Mycorrhizal	0
AT4_winter	ASV6	0	AT	Antillanca	Winter	Treeline	4	Fungi	Ascomycota	Leotiomycetes	Helotiales	Myxotrichaceae	Oidiodendron	NA	Oidiodendron	13	Unidentified-ecology	Ericoid Mycorrhizal	0
AT5_winter	ASV6	0	AT	Antillanca	Winter	Treeline	5	Fungi	Ascomycota	Leotiomycetes	Helotiales	Myxotrichaceae	Oidiodendron	NA	Oidiodendron	13	Unidentified-ecology	Ericoid Mycorrhizal	0
VBT1_winter	ASV6	0	VBT	Villarrica	Winter	Below treeline	1	Fungi	Ascomycota	Leotiomycetes	Helotiales	Myxotrichaceae	Oidiodendron	NA	Oidiodendron	13	Unidentified-ecology	Ericoid Mycorrhizal	0
VBT2_winter	ASV6	0	VBT	Villarrica	Winter	Below treeline	2	Fungi	Ascomycota	Leotiomycetes	Helotiales	Myxotrichaceae	Oidiodendron	NA	Oidiodendron	13	Unidentified-ecology	Ericoid Mycorrhizal	0
VBT3_winter	ASV6	0	VBT	Villarrica	Winter	Below treeline	3	Fungi	Ascomycota	Leotiomycetes	Helotiales	Myxotrichaceae	Oidiodendron	NA	Oidiodendron	13	Unidentified-ecology	Ericoid Mycorrhizal	0
VBT4_winter	ASV6	0	VBT	Villarrica	Winter	Below treeline	4	Fungi	Ascomycota	Leotiomycetes	Helotiales	Myxotrichaceae	Oidiodendron	NA	Oidiodendron	13	Unidentified-ecology	Ericoid Mycorrhizal	0
VT1_winter	ASV6	0	VT	Villarrica	Winter	Treeline	1	Fungi	Ascomycota	Leotiomycetes	Helotiales	Myxotrichaceae	Oidiodendron	NA	Oidiodendron	13	Unidentified-ecology	Ericoid Mycorrhizal	0
VT2_winter	ASV6	0	VT	Villarrica	Winter	Treeline	2	Fungi	Ascomycota	Leotiomycetes	Helotiales	Myxotrichaceae	Oidiodendron	NA	Oidiodendron	13	Unidentified-ecology	Ericoid Mycorrhizal	0
VT3_winter	ASV6	0	VT	Villarrica	Winter	Treeline	3	Fungi	Ascomycota	Leotiomycetes	Helotiales	Myxotrichaceae	Oidiodendron	NA	Oidiodendron	13	Unidentified-ecology	Ericoid Mycorrhizal	0
VT4_winter	ASV6	0	VT	Villarrica	Winter	Treeline	4	Fungi	Ascomycota	Leotiomycetes	Helotiales	Myxotrichaceae	Oidiodendron	NA	Oidiodendron	13	Unidentified-ecology	Ericoid Mycorrhizal	0
VT5_winter	ASV6	0	VT	Villarrica	Winter	Treeline	5	Fungi	Ascomycota	Leotiomycetes	Helotiales	Myxotrichaceae	Oidiodendron	NA	Oidiodendron	13	Unidentified-ecology	Ericoid Mycorrhizal	0
CHBT1_winter	ASV6	0	CHBT	Chillán	Winter	Below treeline	1	Fungi	Ascomycota	Leotiomycetes	Helotiales	Myxotrichaceae	Oidiodendron	NA	Oidiodendron	13	Unidentified-ecology	Ericoid Mycorrhizal	0
CHBT2_winter	ASV6	0	CHBT	Chillán	Winter	Below treeline	2	Fungi	Ascomycota	Leotiomycetes	Helotiales	Myxotrichaceae	Oidiodendron	NA	Oidiodendron	13	Unidentified-ecology	Ericoid Mycorrhizal	0
CHBT3_winter	ASV6	0	CHBT	Chillán	Winter	Below treeline	3	Fungi	Ascomycota	Leotiomycetes	Helotiales	Myxotrichaceae	Oidiodendron	NA	Oidiodendron	13	Unidentified-ecology	Ericoid Mycorrhizal	0
CHBT4_winter	ASV6	0	CHBT	Chillán	Winter	Below treeline	4	Fungi	Ascomycota	Leotiomycetes	Helotiales	Myxotrichaceae	Oidiodendron	NA	Oidiodendron	13	Unidentified-ecology	Ericoid Mycorrhizal	0
CHBT5_winter	ASV6	0	CHBT	Chillán	Winter	Below treeline	5	Fungi	Ascomycota	Leotiomycetes	Helotiales	Myxotrichaceae	Oidiodendron	NA	Oidiodendron	13	Unidentified-ecology	Ericoid Mycorrhizal	0
CHT1_winter	ASV6	0	CHT	Chillán	Winter	Treeline	1	Fungi	Ascomycota	Leotiomycetes	Helotiales	Myxotrichaceae	Oidiodendron	NA	Oidiodendron	13	Unidentified-ecology	Ericoid Mycorrhizal	0
CHT2_winter	ASV6	0	CHT	Chillán	Winter	Treeline	2	Fungi	Ascomycota	Leotiomycetes	Helotiales	Myxotrichaceae	Oidiodendron	NA	Oidiodendron	13	Unidentified-ecology	Ericoid Mycorrhizal	0
CHT3_winter	ASV6	0	CHT	Chillán	Winter	Treeline	3	Fungi	Ascomycota	Leotiomycetes	Helotiales	Myxotrichaceae	Oidiodendron	NA	Oidiodendron	13	Unidentified-ecology	Ericoid Mycorrhizal	0
CHT4_winter	ASV6	0	CHT	Chillán	Winter	Treeline	4	Fungi	Ascomycota	Leotiomycetes	Helotiales	Myxotrichaceae	Oidiodendron	NA	Oidiodendron	13	Unidentified-ecology	Ericoid Mycorrhizal	0
CHT5_winter	ASV6	0	CHT	Chillán	Winter	Treeline	5	Fungi	Ascomycota	Leotiomycetes	Helotiales	Myxotrichaceae	Oidiodendron	NA	Oidiodendron	13	Unidentified-ecology	Ericoid Mycorrhizal	0
CBT1_spring	ASV6	0	CBT	Coyhaique	Spring	Below treeline	1	Fungi	Ascomycota	Leotiomycetes	Helotiales	Myxotrichaceae	Oidiodendron	NA	Oidiodendron	13	Unidentified-ecology	Ericoid Mycorrhizal	0
CBT2_spring	ASV6	0	CBT	Coyhaique	Spring	Below treeline	2	Fungi	Ascomycota	Leotiomycetes	Helotiales	Myxotrichaceae	Oidiodendron	NA	Oidiodendron	13	Unidentified-ecology	Ericoid Mycorrhizal	0
CBT3_spring	ASV6	0	CBT	Coyhaique	Spring	Below treeline	3	Fungi	Ascomycota	Leotiomycetes	Helotiales	Myxotrichaceae	Oidiodendron	NA	Oidiodendron	13	Unidentified-ecology	Ericoid Mycorrhizal	0
CBT4_spring	ASV6	0	CBT	Coyhaique	Spring	Below treeline	4	Fungi	Ascomycota	Leotiomycetes	Helotiales	Myxotrichaceae	Oidiodendron	NA	Oidiodendron	13	Unidentified-ecology	Ericoid Mycorrhizal	0
CBT5_spring	ASV6	0	CBT	Coyhaique	Spring	Below treeline	5	Fungi	Ascomycota	Leotiomycetes	Helotiales	Myxotrichaceae	Oidiodendron	NA	Oidiodendron	13	Unidentified-ecology	Ericoid Mycorrhizal	0
CT1_spring	ASV6	0	CT	Coyhaique	Spring	Treeline	1	Fungi	Ascomycota	Leotiomycetes	Helotiales	Myxotrichaceae	Oidiodendron	NA	Oidiodendron	13	Unidentified-ecology	Ericoid Mycorrhizal	0
CT2_spring	ASV6	0	CT	Coyhaique	Spring	Treeline	2	Fungi	Ascomycota	Leotiomycetes	Helotiales	Myxotrichaceae	Oidiodendron	NA	Oidiodendron	13	Unidentified-ecology	Ericoid Mycorrhizal	0
CT3_spring	ASV6	0	CT	Coyhaique	Spring	Treeline	3	Fungi	Ascomycota	Leotiomycetes	Helotiales	Myxotrichaceae	Oidiodendron	NA	Oidiodendron	13	Unidentified-ecology	Ericoid Mycorrhizal	0
CT4_spring	ASV6	0	CT	Coyhaique	Spring	Treeline	4	Fungi	Ascomycota	Leotiomycetes	Helotiales	Myxotrichaceae	Oidiodendron	NA	Oidiodendron	13	Unidentified-ecology	Ericoid Mycorrhizal	0
CT5_spring	ASV6	0	CT	Coyhaique	Spring	Treeline	5	Fungi	Ascomycota	Leotiomycetes	Helotiales	Myxotrichaceae	Oidiodendron	NA	Oidiodendron	13	Unidentified-ecology	Ericoid Mycorrhizal	0
ABT2_spring	ASV6	0	ABT	Antillanca	Spring	Below treeline	2	Fungi	Ascomycota	Leotiomycetes	Helotiales	Myxotrichaceae	Oidiodendron	NA	Oidiodendron	13	Unidentified-ecology	Ericoid Mycorrhizal	0
ABT3_spring	ASV6	0	ABT	Antillanca	Spring	Below treeline	3	Fungi	Ascomycota	Leotiomycetes	Helotiales	Myxotrichaceae	Oidiodendron	NA	Oidiodendron	13	Unidentified-ecology	Ericoid Mycorrhizal	0
ABT4_spring	ASV6	0	ABT	Antillanca	Spring	Below treeline	4	Fungi	Ascomycota	Leotiomycetes	Helotiales	Myxotrichaceae	Oidiodendron	NA	Oidiodendron	13	Unidentified-ecology	Ericoid Mycorrhizal	0
ABT5_spring	ASV6	0	ABT	Antillanca	Spring	Below treeline	5	Fungi	Ascomycota	Leotiomycetes	Helotiales	Myxotrichaceae	Oidiodendron	NA	Oidiodendron	13	Unidentified-ecology	Ericoid Mycorrhizal	0
AT1_spring	ASV6	0	AT	Antillanca	Spring	Treeline	1	Fungi	Ascomycota	Leotiomycetes	Helotiales	Myxotrichaceae	Oidiodendron	NA	Oidiodendron	13	Unidentified-ecology	Ericoid Mycorrhizal	0
AT2_spring	ASV6	0	AT	Antillanca	Spring	Treeline	2	Fungi	Ascomycota	Leotiomycetes	Helotiales	Myxotrichaceae	Oidiodendron	NA	Oidiodendron	13	Unidentified-ecology	Ericoid Mycorrhizal	0
AT3_spring	ASV6	0	AT	Antillanca	Spring	Treeline	3	Fungi	Ascomycota	Leotiomycetes	Helotiales	Myxotrichaceae	Oidiodendron	NA	Oidiodendron	13	Unidentified-ecology	Ericoid Mycorrhizal	0
AT4_spring	ASV6	0	AT	Antillanca	Spring	Treeline	4	Fungi	Ascomycota	Leotiomycetes	Helotiales	Myxotrichaceae	Oidiodendron	NA	Oidiodendron	13	Unidentified-ecology	Ericoid Mycorrhizal	0
AT5_spring	ASV6	0	AT	Antillanca	Spring	Treeline	5	Fungi	Ascomycota	Leotiomycetes	Helotiales	Myxotrichaceae	Oidiodendron	NA	Oidiodendron	13	Unidentified-ecology	Ericoid Mycorrhizal	0
VBT1_spring	ASV6	0	VBT	Villarrica	Spring	Below treeline	1	Fungi	Ascomycota	Leotiomycetes	Helotiales	Myxotrichaceae	Oidiodendron	NA	Oidiodendron	13	Unidentified-ecology	Ericoid Mycorrhizal	0
VBT2_spring	ASV6	0	VBT	Villarrica	Spring	Below treeline	2	Fungi	Ascomycota	Leotiomycetes	Helotiales	Myxotrichaceae	Oidiodendron	NA	Oidiodendron	13	Unidentified-ecology	Ericoid Mycorrhizal	0
VBT4_spring	ASV6	0	VBT	Villarrica	Spring	Below treeline	4	Fungi	Ascomycota	Leotiomycetes	Helotiales	Myxotrichaceae	Oidiodendron	NA	Oidiodendron	13	Unidentified-ecology	Ericoid Mycorrhizal	0
VBT5_spring	ASV6	0	VBT	Villarrica	Spring	Below treeline	5	Fungi	Ascomycota	Leotiomycetes	Helotiales	Myxotrichaceae	Oidiodendron	NA	Oidiodendron	13	Unidentified-ecology	Ericoid Mycorrhizal	0
VT1_spring	ASV6	0	VT	Villarrica	Spring	Treeline	1	Fungi	Ascomycota	Leotiomycetes	Helotiales	Myxotrichaceae	Oidiodendron	NA	Oidiodendron	13	Unidentified-ecology	Ericoid Mycorrhizal	0
VT2_spring	ASV6	0	VT	Villarrica	Spring	Treeline	2	Fungi	Ascomycota	Leotiomycetes	Helotiales	Myxotrichaceae	Oidiodendron	NA	Oidiodendron	13	Unidentified-ecology	Ericoid Mycorrhizal	0
VT3_spring	ASV6	0	VT	Villarrica	Spring	Treeline	3	Fungi	Ascomycota	Leotiomycetes	Helotiales	Myxotrichaceae	Oidiodendron	NA	Oidiodendron	13	Unidentified-ecology	Ericoid Mycorrhizal	0
VT4_spring	ASV6	0	VT	Villarrica	Spring	Treeline	4	Fungi	Ascomycota	Leotiomycetes	Helotiales	Myxotrichaceae	Oidiodendron	NA	Oidiodendron	13	Unidentified-ecology	Ericoid Mycorrhizal	0
VT5_spring	ASV6	0	VT	Villarrica	Spring	Treeline	5	Fungi	Ascomycota	Leotiomycetes	Helotiales	Myxotrichaceae	Oidiodendron	NA	Oidiodendron	13	Unidentified-ecology	Ericoid Mycorrhizal	0
CHBT1_spring	ASV6	0	CHBT	Chillán	Spring	Below treeline	1	Fungi	Ascomycota	Leotiomycetes	Helotiales	Myxotrichaceae	Oidiodendron	NA	Oidiodendron	13	Unidentified-ecology	Ericoid Mycorrhizal	0
CHBT2_spring	ASV6	0	CHBT	Chillán	Spring	Below treeline	2	Fungi	Ascomycota	Leotiomycetes	Helotiales	Myxotrichaceae	Oidiodendron	NA	Oidiodendron	13	Unidentified-ecology	Ericoid Mycorrhizal	0
CHBT3_spring	ASV6	0	CHBT	Chillán	Spring	Below treeline	3	Fungi	Ascomycota	Leotiomycetes	Helotiales	Myxotrichaceae	Oidiodendron	NA	Oidiodendron	13	Unidentified-ecology	Ericoid Mycorrhizal	0
CHBT4_spring	ASV6	0	CHBT	Chillán	Spring	Below treeline	4	Fungi	Ascomycota	Leotiomycetes	Helotiales	Myxotrichaceae	Oidiodendron	NA	Oidiodendron	13	Unidentified-ecology	Ericoid Mycorrhizal	0
CHBT5_spring	ASV6	0	CHBT	Chillán	Spring	Below treeline	5	Fungi	Ascomycota	Leotiomycetes	Helotiales	Myxotrichaceae	Oidiodendron	NA	Oidiodendron	13	Unidentified-ecology	Ericoid Mycorrhizal	0
CHT1_spring	ASV6	0	CHT	Chillán	Spring	Treeline	1	Fungi	Ascomycota	Leotiomycetes	Helotiales	Myxotrichaceae	Oidiodendron	NA	Oidiodendron	13	Unidentified-ecology	Ericoid Mycorrhizal	0
CHT2_spring	ASV6	0	CHT	Chillán	Spring	Treeline	2	Fungi	Ascomycota	Leotiomycetes	Helotiales	Myxotrichaceae	Oidiodendron	NA	Oidiodendron	13	Unidentified-ecology	Ericoid Mycorrhizal	0
CHT3_spring	ASV6	0	CHT	Chillán	Spring	Treeline	3	Fungi	Ascomycota	Leotiomycetes	Helotiales	Myxotrichaceae	Oidiodendron	NA	Oidiodendron	13	Unidentified-ecology	Ericoid Mycorrhizal	0
CHT5_spring	ASV6	0	CHT	Chillán	Spring	Treeline	5	Fungi	Ascomycota	Leotiomycetes	Helotiales	Myxotrichaceae	Oidiodendron	NA	Oidiodendron	13	Unidentified-ecology	Ericoid Mycorrhizal	0
CBT1_summer	ASV6	0	CBT	Coyhaique	Summer	Below treeline	1	Fungi	Ascomycota	Leotiomycetes	Helotiales	Myxotrichaceae	Oidiodendron	NA	Oidiodendron	13	Unidentified-ecology	Ericoid Mycorrhizal	0
CBT2_summer	ASV6	0	CBT	Coyhaique	Summer	Below treeline	2	Fungi	Ascomycota	Leotiomycetes	Helotiales	Myxotrichaceae	Oidiodendron	NA	Oidiodendron	13	Unidentified-ecology	Ericoid Mycorrhizal	0
CBT3_summer	ASV6	0	CBT	Coyhaique	Summer	Below treeline	3	Fungi	Ascomycota	Leotiomycetes	Helotiales	Myxotrichaceae	Oidiodendron	NA	Oidiodendron	13	Unidentified-ecology	Ericoid Mycorrhizal	0
CBT4_summer	ASV6	0	CBT	Coyhaique	Summer	Below treeline	4	Fungi	Ascomycota	Leotiomycetes	Helotiales	Myxotrichaceae	Oidiodendron	NA	Oidiodendron	13	Unidentified-ecology	Ericoid Mycorrhizal	0
CBT5_summer	ASV6	0	CBT	Coyhaique	Summer	Below treeline	5	Fungi	Ascomycota	Leotiomycetes	Helotiales	Myxotrichaceae	Oidiodendron	NA	Oidiodendron	13	Unidentified-ecology	Ericoid Mycorrhizal	0
CT1_summer	ASV6	0	CT	Coyhaique	Summer	Treeline	1	Fungi	Ascomycota	Leotiomycetes	Helotiales	Myxotrichaceae	Oidiodendron	NA	Oidiodendron	13	Unidentified-ecology	Ericoid Mycorrhizal	0
CT2_summer	ASV6	0	CT	Coyhaique	Summer	Treeline	2	Fungi	Ascomycota	Leotiomycetes	Helotiales	Myxotrichaceae	Oidiodendron	NA	Oidiodendron	13	Unidentified-ecology	Ericoid Mycorrhizal	0
CT3_summer	ASV6	0	CT	Coyhaique	Summer	Treeline	3	Fungi	Ascomycota	Leotiomycetes	Helotiales	Myxotrichaceae	Oidiodendron	NA	Oidiodendron	13	Unidentified-ecology	Ericoid Mycorrhizal	0
CT4_summer	ASV6	0	CT	Coyhaique	Summer	Treeline	4	Fungi	Ascomycota	Leotiomycetes	Helotiales	Myxotrichaceae	Oidiodendron	NA	Oidiodendron	13	Unidentified-ecology	Ericoid Mycorrhizal	0
CT5_summer	ASV6	0	CT	Coyhaique	Summer	Treeline	5	Fungi	Ascomycota	Leotiomycetes	Helotiales	Myxotrichaceae	Oidiodendron	NA	Oidiodendron	13	Unidentified-ecology	Ericoid Mycorrhizal	0
ABT1_summer	ASV6	0	ABT	Antillanca	Summer	Below treeline	1	Fungi	Ascomycota	Leotiomycetes	Helotiales	Myxotrichaceae	Oidiodendron	NA	Oidiodendron	13	Unidentified-ecology	Ericoid Mycorrhizal	0
ABT2_summer	ASV6	0	ABT	Antillanca	Summer	Below treeline	2	Fungi	Ascomycota	Leotiomycetes	Helotiales	Myxotrichaceae	Oidiodendron	NA	Oidiodendron	13	Unidentified-ecology	Ericoid Mycorrhizal	0
ABT3_summer	ASV6	0	ABT	Antillanca	Summer	Below treeline	3	Fungi	Ascomycota	Leotiomycetes	Helotiales	Myxotrichaceae	Oidiodendron	NA	Oidiodendron	13	Unidentified-ecology	Ericoid Mycorrhizal	0
ABT4_summer	ASV6	0	ABT	Antillanca	Summer	Below treeline	4	Fungi	Ascomycota	Leotiomycetes	Helotiales	Myxotrichaceae	Oidiodendron	NA	Oidiodendron	13	Unidentified-ecology	Ericoid Mycorrhizal	0
ABT5_summer	ASV6	0	ABT	Antillanca	Summer	Below treeline	5	Fungi	Ascomycota	Leotiomycetes	Helotiales	Myxotrichaceae	Oidiodendron	NA	Oidiodendron	13	Unidentified-ecology	Ericoid Mycorrhizal	0
AT1_summer	ASV6	0	AT	Antillanca	Summer	Treeline	1	Fungi	Ascomycota	Leotiomycetes	Helotiales	Myxotrichaceae	Oidiodendron	NA	Oidiodendron	13	Unidentified-ecology	Ericoid Mycorrhizal	0
AT2_summer	ASV6	0	AT	Antillanca	Summer	Treeline	2	Fungi	Ascomycota	Leotiomycetes	Helotiales	Myxotrichaceae	Oidiodendron	NA	Oidiodendron	13	Unidentified-ecology	Ericoid Mycorrhizal	0
AT3_summer	ASV6	0	AT	Antillanca	Summer	Treeline	3	Fungi	Ascomycota	Leotiomycetes	Helotiales	Myxotrichaceae	Oidiodendron	NA	Oidiodendron	13	Unidentified-ecology	Ericoid Mycorrhizal	0
AT4_summer	ASV6	0	AT	Antillanca	Summer	Treeline	4	Fungi	Ascomycota	Leotiomycetes	Helotiales	Myxotrichaceae	Oidiodendron	NA	Oidiodendron	13	Unidentified-ecology	Ericoid Mycorrhizal	0
AT5_summer	ASV6	0	AT	Antillanca	Summer	Treeline	5	Fungi	Ascomycota	Leotiomycetes	Helotiales	Myxotrichaceae	Oidiodendron	NA	Oidiodendron	13	Unidentified-ecology	Ericoid Mycorrhizal	0
VBT1_summer	ASV6	0	VBT	Villarrica	Summer	Below treeline	1	Fungi	Ascomycota	Leotiomycetes	Helotiales	Myxotrichaceae	Oidiodendron	NA	Oidiodendron	13	Unidentified-ecology	Ericoid Mycorrhizal	0
VBT2_summer	ASV6	0	VBT	Villarrica	Summer	Below treeline	2	Fungi	Ascomycota	Leotiomycetes	Helotiales	Myxotrichaceae	Oidiodendron	NA	Oidiodendron	13	Unidentified-ecology	Ericoid Mycorrhizal	0
VBT3_summer	ASV6	0	VBT	Villarrica	Summer	Below treeline	3	Fungi	Ascomycota	Leotiomycetes	Helotiales	Myxotrichaceae	Oidiodendron	NA	Oidiodendron	13	Unidentified-ecology	Ericoid Mycorrhizal	0
VBT4_summer	ASV6	0	VBT	Villarrica	Summer	Below treeline	4	Fungi	Ascomycota	Leotiomycetes	Helotiales	Myxotrichaceae	Oidiodendron	NA	Oidiodendron	13	Unidentified-ecology	Ericoid Mycorrhizal	0
VBT5_summer	ASV6	0	VBT	Villarrica	Summer	Below treeline	5	Fungi	Ascomycota	Leotiomycetes	Helotiales	Myxotrichaceae	Oidiodendron	NA	Oidiodendron	13	Unidentified-ecology	Ericoid Mycorrhizal	0
VT1_summer	ASV6	0	VT	Villarrica	Summer	Treeline	1	Fungi	Ascomycota	Leotiomycetes	Helotiales	Myxotrichaceae	Oidiodendron	NA	Oidiodendron	13	Unidentified-ecology	Ericoid Mycorrhizal	0
VT2_summer	ASV6	0	VT	Villarrica	Summer	Treeline	2	Fungi	Ascomycota	Leotiomycetes	Helotiales	Myxotrichaceae	Oidiodendron	NA	Oidiodendron	13	Unidentified-ecology	Ericoid Mycorrhizal	0
VT3_summer	ASV6	0	VT	Villarrica	Summer	Treeline	3	Fungi	Ascomycota	Leotiomycetes	Helotiales	Myxotrichaceae	Oidiodendron	NA	Oidiodendron	13	Unidentified-ecology	Ericoid Mycorrhizal	0
VT4_summer	ASV6	0	VT	Villarrica	Summer	Treeline	4	Fungi	Ascomycota	Leotiomycetes	Helotiales	Myxotrichaceae	Oidiodendron	NA	Oidiodendron	13	Unidentified-ecology	Ericoid Mycorrhizal	0
VT5_summer	ASV6	0	VT	Villarrica	Summer	Treeline	5	Fungi	Ascomycota	Leotiomycetes	Helotiales	Myxotrichaceae	Oidiodendron	NA	Oidiodendron	13	Unidentified-ecology	Ericoid Mycorrhizal	0
CHBT1_summer	ASV6	0	CHBT	Chillán	Summer	Below treeline	1	Fungi	Ascomycota	Leotiomycetes	Helotiales	Myxotrichaceae	Oidiodendron	NA	Oidiodendron	13	Unidentified-ecology	Ericoid Mycorrhizal	0
CHBT2_summer	ASV6	0	CHBT	Chillán	Summer	Below treeline	2	Fungi	Ascomycota	Leotiomycetes	Helotiales	Myxotrichaceae	Oidiodendron	NA	Oidiodendron	13	Unidentified-ecology	Ericoid Mycorrhizal	0
CHBT3_summer	ASV6	0	CHBT	Chillán	Summer	Below treeline	3	Fungi	Ascomycota	Leotiomycetes	Helotiales	Myxotrichaceae	Oidiodendron	NA	Oidiodendron	13	Unidentified-ecology	Ericoid Mycorrhizal	0
CHBT4_summer	ASV6	0	CHBT	Chillán	Summer	Below treeline	4	Fungi	Ascomycota	Leotiomycetes	Helotiales	Myxotrichaceae	Oidiodendron	NA	Oidiodendron	13	Unidentified-ecology	Ericoid Mycorrhizal	0
CHBT5_summer	ASV6	0	CHBT	Chillán	Summer	Below treeline	5	Fungi	Ascomycota	Leotiomycetes	Helotiales	Myxotrichaceae	Oidiodendron	NA	Oidiodendron	13	Unidentified-ecology	Ericoid Mycorrhizal	0
CHT1_summer	ASV6	0	CHT	Chillán	Summer	Treeline	1	Fungi	Ascomycota	Leotiomycetes	Helotiales	Myxotrichaceae	Oidiodendron	NA	Oidiodendron	13	Unidentified-ecology	Ericoid Mycorrhizal	0
CHT2_summer	ASV6	0	CHT	Chillán	Summer	Treeline	2	Fungi	Ascomycota	Leotiomycetes	Helotiales	Myxotrichaceae	Oidiodendron	NA	Oidiodendron	13	Unidentified-ecology	Ericoid Mycorrhizal	0
CHT3_summer	ASV6	0	CHT	Chillán	Summer	Treeline	3	Fungi	Ascomycota	Leotiomycetes	Helotiales	Myxotrichaceae	Oidiodendron	NA	Oidiodendron	13	Unidentified-ecology	Ericoid Mycorrhizal	0
CHT4_summer	ASV6	0	CHT	Chillán	Summer	Treeline	4	Fungi	Ascomycota	Leotiomycetes	Helotiales	Myxotrichaceae	Oidiodendron	NA	Oidiodendron	13	Unidentified-ecology	Ericoid Mycorrhizal	0
CHT5_summer	ASV6	0	CHT	Chillán	Summer	Treeline	5	Fungi	Ascomycota	Leotiomycetes	Helotiales	Myxotrichaceae	Oidiodendron	NA	Oidiodendron	13	Unidentified-ecology	Ericoid Mycorrhizal	0
CBT1_fall	ASV7	0	CBT	Coyhaique	Fall	Below treeline	1	Fungi	Ascomycota	Eurotiomycetes	Eurotiales	Aspergillaceae	Penicillium	longicatenatum	Penicillium	13	Saprotroph	Saprotroph	0
CBT2_fall	ASV7	1264	CBT	Coyhaique	Fall	Below treeline	2	Fungi	Ascomycota	Eurotiomycetes	Eurotiales	Aspergillaceae	Penicillium	longicatenatum	Penicillium	13	Saprotroph	Saprotroph	2.82
CBT3_fall	ASV7	12735	CBT	Coyhaique	Fall	Below treeline	3	Fungi	Ascomycota	Eurotiomycetes	Eurotiales	Aspergillaceae	Penicillium	longicatenatum	Penicillium	13	Saprotroph	Saprotroph	8.28
ABT1_fall	ASV7	2170	ABT	Antillanca	Fall	Below treeline	1	Fungi	Ascomycota	Eurotiomycetes	Eurotiales	Aspergillaceae	Penicillium	longicatenatum	Penicillium	13	Saprotroph	Saprotroph	1.83
ABT2_fall	ASV7	1720	ABT	Antillanca	Fall	Below treeline	2	Fungi	Ascomycota	Eurotiomycetes	Eurotiales	Aspergillaceae	Penicillium	longicatenatum	Penicillium	13	Saprotroph	Saprotroph	2.55
ABT3_fall	ASV7	773	ABT	Antillanca	Fall	Below treeline	3	Fungi	Ascomycota	Eurotiomycetes	Eurotiales	Aspergillaceae	Penicillium	longicatenatum	Penicillium	13	Saprotroph	Saprotroph	0.69
AT1_fall	ASV7	696	AT	Antillanca	Fall	Treeline	1	Fungi	Ascomycota	Eurotiomycetes	Eurotiales	Aspergillaceae	Penicillium	longicatenatum	Penicillium	13	Saprotroph	Saprotroph	2.88
AT2_fall	ASV7	295	AT	Antillanca	Fall	Treeline	2	Fungi	Ascomycota	Eurotiomycetes	Eurotiales	Aspergillaceae	Penicillium	longicatenatum	Penicillium	13	Saprotroph	Saprotroph	0.87
AT3_fall	ASV7	677	AT	Antillanca	Fall	Treeline	3	Fungi	Ascomycota	Eurotiomycetes	Eurotiales	Aspergillaceae	Penicillium	longicatenatum	Penicillium	13	Saprotroph	Saprotroph	0.5
VBT1_fall	ASV7	0	VBT	Villarrica	Fall	Below treeline	1	Fungi	Ascomycota	Eurotiomycetes	Eurotiales	Aspergillaceae	Penicillium	longicatenatum	Penicillium	13	Saprotroph	Saprotroph	0
VBT2_fall	ASV7	1384	VBT	Villarrica	Fall	Below treeline	2	Fungi	Ascomycota	Eurotiomycetes	Eurotiales	Aspergillaceae	Penicillium	longicatenatum	Penicillium	13	Saprotroph	Saprotroph	1.65
VBT3_fall	ASV7	394	VBT	Villarrica	Fall	Below treeline	3	Fungi	Ascomycota	Eurotiomycetes	Eurotiales	Aspergillaceae	Penicillium	longicatenatum	Penicillium	13	Saprotroph	Saprotroph	0.42
VT1_fall	ASV7	332	VT	Villarrica	Fall	Treeline	1	Fungi	Ascomycota	Eurotiomycetes	Eurotiales	Aspergillaceae	Penicillium	longicatenatum	Penicillium	13	Saprotroph	Saprotroph	2.73
VT2_fall	ASV7	1304	VT	Villarrica	Fall	Treeline	2	Fungi	Ascomycota	Eurotiomycetes	Eurotiales	Aspergillaceae	Penicillium	longicatenatum	Penicillium	13	Saprotroph	Saprotroph	1.3
VT3_fall	ASV7	285	VT	Villarrica	Fall	Treeline	3	Fungi	Ascomycota	Eurotiomycetes	Eurotiales	Aspergillaceae	Penicillium	longicatenatum	Penicillium	13	Saprotroph	Saprotroph	0.26
CHBT1_fall	ASV7	0	CHBT	Chillán	Fall	Below treeline	1	Fungi	Ascomycota	Eurotiomycetes	Eurotiales	Aspergillaceae	Penicillium	longicatenatum	Penicillium	13	Saprotroph	Saprotroph	0
CHBT2_fall	ASV7	2048	CHBT	Chillán	Fall	Below treeline	2	Fungi	Ascomycota	Eurotiomycetes	Eurotiales	Aspergillaceae	Penicillium	longicatenatum	Penicillium	13	Saprotroph	Saprotroph	1.5
CHBT3_fall	ASV7	0	CHBT	Chillán	Fall	Below treeline	3	Fungi	Ascomycota	Eurotiomycetes	Eurotiales	Aspergillaceae	Penicillium	longicatenatum	Penicillium	13	Saprotroph	Saprotroph	0
CHT1_fall	ASV7	3815	CHT	Chillán	Fall	Treeline	1	Fungi	Ascomycota	Eurotiomycetes	Eurotiales	Aspergillaceae	Penicillium	longicatenatum	Penicillium	13	Saprotroph	Saprotroph	4.48
CHT2_fall	ASV7	1395	CHT	Chillán	Fall	Treeline	2	Fungi	Ascomycota	Eurotiomycetes	Eurotiales	Aspergillaceae	Penicillium	longicatenatum	Penicillium	13	Saprotroph	Saprotroph	2.23
CHT3_fall	ASV7	0	CHT	Chillán	Fall	Treeline	3	Fungi	Ascomycota	Eurotiomycetes	Eurotiales	Aspergillaceae	Penicillium	longicatenatum	Penicillium	13	Saprotroph	Saprotroph	0
CBT1_winter	ASV7	290	CBT	Coyhaique	Winter	Below treeline	1	Fungi	Ascomycota	Eurotiomycetes	Eurotiales	Aspergillaceae	Penicillium	longicatenatum	Penicillium	13	Saprotroph	Saprotroph	0.99
CBT2_winter	ASV7	799	CBT	Coyhaique	Winter	Below treeline	2	Fungi	Ascomycota	Eurotiomycetes	Eurotiales	Aspergillaceae	Penicillium	longicatenatum	Penicillium	13	Saprotroph	Saprotroph	1.9
CBT3_winter	ASV7	704	CBT	Coyhaique	Winter	Below treeline	3	Fungi	Ascomycota	Eurotiomycetes	Eurotiales	Aspergillaceae	Penicillium	longicatenatum	Penicillium	13	Saprotroph	Saprotroph	1.57
CBT4_winter	ASV7	0	CBT	Coyhaique	Winter	Below treeline	4	Fungi	Ascomycota	Eurotiomycetes	Eurotiales	Aspergillaceae	Penicillium	longicatenatum	Penicillium	13	Saprotroph	Saprotroph	0
CBT5_winter	ASV7	2820	CBT	Coyhaique	Winter	Below treeline	5	Fungi	Ascomycota	Eurotiomycetes	Eurotiales	Aspergillaceae	Penicillium	longicatenatum	Penicillium	13	Saprotroph	Saprotroph	5.05
CT1_winter	ASV7	291	CT	Coyhaique	Winter	Treeline	1	Fungi	Ascomycota	Eurotiomycetes	Eurotiales	Aspergillaceae	Penicillium	longicatenatum	Penicillium	13	Saprotroph	Saprotroph	0.57
CT2_winter	ASV7	0	CT	Coyhaique	Winter	Treeline	2	Fungi	Ascomycota	Eurotiomycetes	Eurotiales	Aspergillaceae	Penicillium	longicatenatum	Penicillium	13	Saprotroph	Saprotroph	0
CT3_winter	ASV7	0	CT	Coyhaique	Winter	Treeline	3	Fungi	Ascomycota	Eurotiomycetes	Eurotiales	Aspergillaceae	Penicillium	longicatenatum	Penicillium	13	Saprotroph	Saprotroph	0
CT4_winter	ASV7	0	CT	Coyhaique	Winter	Treeline	4	Fungi	Ascomycota	Eurotiomycetes	Eurotiales	Aspergillaceae	Penicillium	longicatenatum	Penicillium	13	Saprotroph	Saprotroph	0
CT5_winter	ASV7	0	CT	Coyhaique	Winter	Treeline	5	Fungi	Ascomycota	Eurotiomycetes	Eurotiales	Aspergillaceae	Penicillium	longicatenatum	Penicillium	13	Saprotroph	Saprotroph	0
ABT1_winter	ASV7	0	ABT	Antillanca	Winter	Below treeline	1	Fungi	Ascomycota	Eurotiomycetes	Eurotiales	Aspergillaceae	Penicillium	longicatenatum	Penicillium	13	Saprotroph	Saprotroph	0
ABT2_winter	ASV7	1122	ABT	Antillanca	Winter	Below treeline	2	Fungi	Ascomycota	Eurotiomycetes	Eurotiales	Aspergillaceae	Penicillium	longicatenatum	Penicillium	13	Saprotroph	Saprotroph	2.56
ABT3_winter	ASV7	0	ABT	Antillanca	Winter	Below treeline	3	Fungi	Ascomycota	Eurotiomycetes	Eurotiales	Aspergillaceae	Penicillium	longicatenatum	Penicillium	13	Saprotroph	Saprotroph	0
ABT4_winter	ASV7	1606	ABT	Antillanca	Winter	Below treeline	4	Fungi	Ascomycota	Eurotiomycetes	Eurotiales	Aspergillaceae	Penicillium	longicatenatum	Penicillium	13	Saprotroph	Saprotroph	3.72
ABT5_winter	ASV7	953	ABT	Antillanca	Winter	Below treeline	5	Fungi	Ascomycota	Eurotiomycetes	Eurotiales	Aspergillaceae	Penicillium	longicatenatum	Penicillium	13	Saprotroph	Saprotroph	1.83
AT1_winter	ASV7	0	AT	Antillanca	Winter	Treeline	1	Fungi	Ascomycota	Eurotiomycetes	Eurotiales	Aspergillaceae	Penicillium	longicatenatum	Penicillium	13	Saprotroph	Saprotroph	0
AT2_winter	ASV7	424	AT	Antillanca	Winter	Treeline	2	Fungi	Ascomycota	Eurotiomycetes	Eurotiales	Aspergillaceae	Penicillium	longicatenatum	Penicillium	13	Saprotroph	Saprotroph	0.78
AT3_winter	ASV7	0	AT	Antillanca	Winter	Treeline	3	Fungi	Ascomycota	Eurotiomycetes	Eurotiales	Aspergillaceae	Penicillium	longicatenatum	Penicillium	13	Saprotroph	Saprotroph	0
AT4_winter	ASV7	0	AT	Antillanca	Winter	Treeline	4	Fungi	Ascomycota	Eurotiomycetes	Eurotiales	Aspergillaceae	Penicillium	longicatenatum	Penicillium	13	Saprotroph	Saprotroph	0
AT5_winter	ASV7	0	AT	Antillanca	Winter	Treeline	5	Fungi	Ascomycota	Eurotiomycetes	Eurotiales	Aspergillaceae	Penicillium	longicatenatum	Penicillium	13	Saprotroph	Saprotroph	0
VBT1_winter	ASV7	3569	VBT	Villarrica	Winter	Below treeline	1	Fungi	Ascomycota	Eurotiomycetes	Eurotiales	Aspergillaceae	Penicillium	longicatenatum	Penicillium	13	Saprotroph	Saprotroph	9.87
VBT2_winter	ASV7	4878	VBT	Villarrica	Winter	Below treeline	2	Fungi	Ascomycota	Eurotiomycetes	Eurotiales	Aspergillaceae	Penicillium	longicatenatum	Penicillium	13	Saprotroph	Saprotroph	12.25
VBT3_winter	ASV7	0	VBT	Villarrica	Winter	Below treeline	3	Fungi	Ascomycota	Eurotiomycetes	Eurotiales	Aspergillaceae	Penicillium	longicatenatum	Penicillium	13	Saprotroph	Saprotroph	0
VBT4_winter	ASV7	4746	VBT	Villarrica	Winter	Below treeline	4	Fungi	Ascomycota	Eurotiomycetes	Eurotiales	Aspergillaceae	Penicillium	longicatenatum	Penicillium	13	Saprotroph	Saprotroph	11.44
VT1_winter	ASV7	582	VT	Villarrica	Winter	Treeline	1	Fungi	Ascomycota	Eurotiomycetes	Eurotiales	Aspergillaceae	Penicillium	longicatenatum	Penicillium	13	Saprotroph	Saprotroph	0.92
VT2_winter	ASV7	702	VT	Villarrica	Winter	Treeline	2	Fungi	Ascomycota	Eurotiomycetes	Eurotiales	Aspergillaceae	Penicillium	longicatenatum	Penicillium	13	Saprotroph	Saprotroph	1.44
VT3_winter	ASV7	0	VT	Villarrica	Winter	Treeline	3	Fungi	Ascomycota	Eurotiomycetes	Eurotiales	Aspergillaceae	Penicillium	longicatenatum	Penicillium	13	Saprotroph	Saprotroph	0
VT4_winter	ASV7	1328	VT	Villarrica	Winter	Treeline	4	Fungi	Ascomycota	Eurotiomycetes	Eurotiales	Aspergillaceae	Penicillium	longicatenatum	Penicillium	13	Saprotroph	Saprotroph	1.26
VT5_winter	ASV7	236	VT	Villarrica	Winter	Treeline	5	Fungi	Ascomycota	Eurotiomycetes	Eurotiales	Aspergillaceae	Penicillium	longicatenatum	Penicillium	13	Saprotroph	Saprotroph	0.59
CHBT1_winter	ASV7	823	CHBT	Chillán	Winter	Below treeline	1	Fungi	Ascomycota	Eurotiomycetes	Eurotiales	Aspergillaceae	Penicillium	longicatenatum	Penicillium	13	Saprotroph	Saprotroph	1.39
CHBT2_winter	ASV7	0	CHBT	Chillán	Winter	Below treeline	2	Fungi	Ascomycota	Eurotiomycetes	Eurotiales	Aspergillaceae	Penicillium	longicatenatum	Penicillium	13	Saprotroph	Saprotroph	0
CHBT3_winter	ASV7	1672	CHBT	Chillán	Winter	Below treeline	3	Fungi	Ascomycota	Eurotiomycetes	Eurotiales	Aspergillaceae	Penicillium	longicatenatum	Penicillium	13	Saprotroph	Saprotroph	3.37
CHBT4_winter	ASV7	0	CHBT	Chillán	Winter	Below treeline	4	Fungi	Ascomycota	Eurotiomycetes	Eurotiales	Aspergillaceae	Penicillium	longicatenatum	Penicillium	13	Saprotroph	Saprotroph	0
CHBT5_winter	ASV7	960	CHBT	Chillán	Winter	Below treeline	5	Fungi	Ascomycota	Eurotiomycetes	Eurotiales	Aspergillaceae	Penicillium	longicatenatum	Penicillium	13	Saprotroph	Saprotroph	2.2
CHT1_winter	ASV7	0	CHT	Chillán	Winter	Treeline	1	Fungi	Ascomycota	Eurotiomycetes	Eurotiales	Aspergillaceae	Penicillium	longicatenatum	Penicillium	13	Saprotroph	Saprotroph	0
CHT2_winter	ASV7	1566	CHT	Chillán	Winter	Treeline	2	Fungi	Ascomycota	Eurotiomycetes	Eurotiales	Aspergillaceae	Penicillium	longicatenatum	Penicillium	13	Saprotroph	Saprotroph	3.29
CHT3_winter	ASV7	2601	CHT	Chillán	Winter	Treeline	3	Fungi	Ascomycota	Eurotiomycetes	Eurotiales	Aspergillaceae	Penicillium	longicatenatum	Penicillium	13	Saprotroph	Saprotroph	4.4
CHT4_winter	ASV7	2411	CHT	Chillán	Winter	Treeline	4	Fungi	Ascomycota	Eurotiomycetes	Eurotiales	Aspergillaceae	Penicillium	longicatenatum	Penicillium	13	Saprotroph	Saprotroph	6.36
CHT5_winter	ASV7	405	CHT	Chillán	Winter	Treeline	5	Fungi	Ascomycota	Eurotiomycetes	Eurotiales	Aspergillaceae	Penicillium	longicatenatum	Penicillium	13	Saprotroph	Saprotroph	1.06
CBT1_spring	ASV7	2252	CBT	Coyhaique	Spring	Below treeline	1	Fungi	Ascomycota	Eurotiomycetes	Eurotiales	Aspergillaceae	Penicillium	longicatenatum	Penicillium	13	Saprotroph	Saprotroph	5
CBT2_spring	ASV7	4169	CBT	Coyhaique	Spring	Below treeline	2	Fungi	Ascomycota	Eurotiomycetes	Eurotiales	Aspergillaceae	Penicillium	longicatenatum	Penicillium	13	Saprotroph	Saprotroph	8.32
CBT3_spring	ASV7	1382	CBT	Coyhaique	Spring	Below treeline	3	Fungi	Ascomycota	Eurotiomycetes	Eurotiales	Aspergillaceae	Penicillium	longicatenatum	Penicillium	13	Saprotroph	Saprotroph	2.53
CBT4_spring	ASV7	1029	CBT	Coyhaique	Spring	Below treeline	4	Fungi	Ascomycota	Eurotiomycetes	Eurotiales	Aspergillaceae	Penicillium	longicatenatum	Penicillium	13	Saprotroph	Saprotroph	2.65
CBT5_spring	ASV7	2779	CBT	Coyhaique	Spring	Below treeline	5	Fungi	Ascomycota	Eurotiomycetes	Eurotiales	Aspergillaceae	Penicillium	longicatenatum	Penicillium	13	Saprotroph	Saprotroph	4.44
CT1_spring	ASV7	0	CT	Coyhaique	Spring	Treeline	1	Fungi	Ascomycota	Eurotiomycetes	Eurotiales	Aspergillaceae	Penicillium	longicatenatum	Penicillium	13	Saprotroph	Saprotroph	0
CT2_spring	ASV7	324	CT	Coyhaique	Spring	Treeline	2	Fungi	Ascomycota	Eurotiomycetes	Eurotiales	Aspergillaceae	Penicillium	longicatenatum	Penicillium	13	Saprotroph	Saprotroph	0.47
CT3_spring	ASV7	0	CT	Coyhaique	Spring	Treeline	3	Fungi	Ascomycota	Eurotiomycetes	Eurotiales	Aspergillaceae	Penicillium	longicatenatum	Penicillium	13	Saprotroph	Saprotroph	0
CT4_spring	ASV7	0	CT	Coyhaique	Spring	Treeline	4	Fungi	Ascomycota	Eurotiomycetes	Eurotiales	Aspergillaceae	Penicillium	longicatenatum	Penicillium	13	Saprotroph	Saprotroph	0
CT5_spring	ASV7	0	CT	Coyhaique	Spring	Treeline	5	Fungi	Ascomycota	Eurotiomycetes	Eurotiales	Aspergillaceae	Penicillium	longicatenatum	Penicillium	13	Saprotroph	Saprotroph	0
ABT2_spring	ASV7	2009	ABT	Antillanca	Spring	Below treeline	2	Fungi	Ascomycota	Eurotiomycetes	Eurotiales	Aspergillaceae	Penicillium	longicatenatum	Penicillium	13	Saprotroph	Saprotroph	3.88
ABT3_spring	ASV7	755	ABT	Antillanca	Spring	Below treeline	3	Fungi	Ascomycota	Eurotiomycetes	Eurotiales	Aspergillaceae	Penicillium	longicatenatum	Penicillium	13	Saprotroph	Saprotroph	1.39
ABT4_spring	ASV7	3437	ABT	Antillanca	Spring	Below treeline	4	Fungi	Ascomycota	Eurotiomycetes	Eurotiales	Aspergillaceae	Penicillium	longicatenatum	Penicillium	13	Saprotroph	Saprotroph	5.29
ABT5_spring	ASV7	1015	ABT	Antillanca	Spring	Below treeline	5	Fungi	Ascomycota	Eurotiomycetes	Eurotiales	Aspergillaceae	Penicillium	longicatenatum	Penicillium	13	Saprotroph	Saprotroph	1.63
AT1_spring	ASV7	1300	AT	Antillanca	Spring	Treeline	1	Fungi	Ascomycota	Eurotiomycetes	Eurotiales	Aspergillaceae	Penicillium	longicatenatum	Penicillium	13	Saprotroph	Saprotroph	2.1
AT2_spring	ASV7	3606	AT	Antillanca	Spring	Treeline	2	Fungi	Ascomycota	Eurotiomycetes	Eurotiales	Aspergillaceae	Penicillium	longicatenatum	Penicillium	13	Saprotroph	Saprotroph	5.25
AT3_spring	ASV7	963	AT	Antillanca	Spring	Treeline	3	Fungi	Ascomycota	Eurotiomycetes	Eurotiales	Aspergillaceae	Penicillium	longicatenatum	Penicillium	13	Saprotroph	Saprotroph	1.69
AT4_spring	ASV7	1615	AT	Antillanca	Spring	Treeline	4	Fungi	Ascomycota	Eurotiomycetes	Eurotiales	Aspergillaceae	Penicillium	longicatenatum	Penicillium	13	Saprotroph	Saprotroph	2.43
AT5_spring	ASV7	2984	AT	Antillanca	Spring	Treeline	5	Fungi	Ascomycota	Eurotiomycetes	Eurotiales	Aspergillaceae	Penicillium	longicatenatum	Penicillium	13	Saprotroph	Saprotroph	5.71
VBT1_spring	ASV7	3465	VBT	Villarrica	Spring	Below treeline	1	Fungi	Ascomycota	Eurotiomycetes	Eurotiales	Aspergillaceae	Penicillium	longicatenatum	Penicillium	13	Saprotroph	Saprotroph	7.18
VBT2_spring	ASV7	5270	VBT	Villarrica	Spring	Below treeline	2	Fungi	Ascomycota	Eurotiomycetes	Eurotiales	Aspergillaceae	Penicillium	longicatenatum	Penicillium	13	Saprotroph	Saprotroph	8.5
VBT4_spring	ASV7	751	VBT	Villarrica	Spring	Below treeline	4	Fungi	Ascomycota	Eurotiomycetes	Eurotiales	Aspergillaceae	Penicillium	longicatenatum	Penicillium	13	Saprotroph	Saprotroph	1.28
VBT5_spring	ASV7	1907	VBT	Villarrica	Spring	Below treeline	5	Fungi	Ascomycota	Eurotiomycetes	Eurotiales	Aspergillaceae	Penicillium	longicatenatum	Penicillium	13	Saprotroph	Saprotroph	3.35
VT1_spring	ASV7	2476	VT	Villarrica	Spring	Treeline	1	Fungi	Ascomycota	Eurotiomycetes	Eurotiales	Aspergillaceae	Penicillium	longicatenatum	Penicillium	13	Saprotroph	Saprotroph	3.53
VT2_spring	ASV7	2144	VT	Villarrica	Spring	Treeline	2	Fungi	Ascomycota	Eurotiomycetes	Eurotiales	Aspergillaceae	Penicillium	longicatenatum	Penicillium	13	Saprotroph	Saprotroph	3.22
VT3_spring	ASV7	0	VT	Villarrica	Spring	Treeline	3	Fungi	Ascomycota	Eurotiomycetes	Eurotiales	Aspergillaceae	Penicillium	longicatenatum	Penicillium	13	Saprotroph	Saprotroph	0
VT4_spring	ASV7	294	VT	Villarrica	Spring	Treeline	4	Fungi	Ascomycota	Eurotiomycetes	Eurotiales	Aspergillaceae	Penicillium	longicatenatum	Penicillium	13	Saprotroph	Saprotroph	0.48
VT5_spring	ASV7	2452	VT	Villarrica	Spring	Treeline	5	Fungi	Ascomycota	Eurotiomycetes	Eurotiales	Aspergillaceae	Penicillium	longicatenatum	Penicillium	13	Saprotroph	Saprotroph	5.28
CHBT1_spring	ASV7	2129	CHBT	Chillán	Spring	Below treeline	1	Fungi	Ascomycota	Eurotiomycetes	Eurotiales	Aspergillaceae	Penicillium	longicatenatum	Penicillium	13	Saprotroph	Saprotroph	3.41
CHBT2_spring	ASV7	0	CHBT	Chillán	Spring	Below treeline	2	Fungi	Ascomycota	Eurotiomycetes	Eurotiales	Aspergillaceae	Penicillium	longicatenatum	Penicillium	13	Saprotroph	Saprotroph	0
CHBT3_spring	ASV7	348	CHBT	Chillán	Spring	Below treeline	3	Fungi	Ascomycota	Eurotiomycetes	Eurotiales	Aspergillaceae	Penicillium	longicatenatum	Penicillium	13	Saprotroph	Saprotroph	5.87
CHBT4_spring	ASV7	3681	CHBT	Chillán	Spring	Below treeline	4	Fungi	Ascomycota	Eurotiomycetes	Eurotiales	Aspergillaceae	Penicillium	longicatenatum	Penicillium	13	Saprotroph	Saprotroph	5.52
CHBT5_spring	ASV7	2384	CHBT	Chillán	Spring	Below treeline	5	Fungi	Ascomycota	Eurotiomycetes	Eurotiales	Aspergillaceae	Penicillium	longicatenatum	Penicillium	13	Saprotroph	Saprotroph	3.17
CHT1_spring	ASV7	1905	CHT	Chillán	Spring	Treeline	1	Fungi	Ascomycota	Eurotiomycetes	Eurotiales	Aspergillaceae	Penicillium	longicatenatum	Penicillium	13	Saprotroph	Saprotroph	2.38
CHT2_spring	ASV7	6050	CHT	Chillán	Spring	Treeline	2	Fungi	Ascomycota	Eurotiomycetes	Eurotiales	Aspergillaceae	Penicillium	longicatenatum	Penicillium	13	Saprotroph	Saprotroph	6.29
CHT3_spring	ASV7	0	CHT	Chillán	Spring	Treeline	3	Fungi	Ascomycota	Eurotiomycetes	Eurotiales	Aspergillaceae	Penicillium	longicatenatum	Penicillium	13	Saprotroph	Saprotroph	0
CHT5_spring	ASV7	11956	CHT	Chillán	Spring	Treeline	5	Fungi	Ascomycota	Eurotiomycetes	Eurotiales	Aspergillaceae	Penicillium	longicatenatum	Penicillium	13	Saprotroph	Saprotroph	13.96
CBT1_summer	ASV7	1205	CBT	Coyhaique	Summer	Below treeline	1	Fungi	Ascomycota	Eurotiomycetes	Eurotiales	Aspergillaceae	Penicillium	longicatenatum	Penicillium	13	Saprotroph	Saprotroph	3.97
CBT2_summer	ASV7	1114	CBT	Coyhaique	Summer	Below treeline	2	Fungi	Ascomycota	Eurotiomycetes	Eurotiales	Aspergillaceae	Penicillium	longicatenatum	Penicillium	13	Saprotroph	Saprotroph	2.47
CBT3_summer	ASV7	1169	CBT	Coyhaique	Summer	Below treeline	3	Fungi	Ascomycota	Eurotiomycetes	Eurotiales	Aspergillaceae	Penicillium	longicatenatum	Penicillium	13	Saprotroph	Saprotroph	2.99
CBT4_summer	ASV7	941	CBT	Coyhaique	Summer	Below treeline	4	Fungi	Ascomycota	Eurotiomycetes	Eurotiales	Aspergillaceae	Penicillium	longicatenatum	Penicillium	13	Saprotroph	Saprotroph	2.19
CBT5_summer	ASV7	467	CBT	Coyhaique	Summer	Below treeline	5	Fungi	Ascomycota	Eurotiomycetes	Eurotiales	Aspergillaceae	Penicillium	longicatenatum	Penicillium	13	Saprotroph	Saprotroph	1.31
CT1_summer	ASV7	0	CT	Coyhaique	Summer	Treeline	1	Fungi	Ascomycota	Eurotiomycetes	Eurotiales	Aspergillaceae	Penicillium	longicatenatum	Penicillium	13	Saprotroph	Saprotroph	0
CT2_summer	ASV7	0	CT	Coyhaique	Summer	Treeline	2	Fungi	Ascomycota	Eurotiomycetes	Eurotiales	Aspergillaceae	Penicillium	longicatenatum	Penicillium	13	Saprotroph	Saprotroph	0
CT3_summer	ASV7	0	CT	Coyhaique	Summer	Treeline	3	Fungi	Ascomycota	Eurotiomycetes	Eurotiales	Aspergillaceae	Penicillium	longicatenatum	Penicillium	13	Saprotroph	Saprotroph	0
CT4_summer	ASV7	0	CT	Coyhaique	Summer	Treeline	4	Fungi	Ascomycota	Eurotiomycetes	Eurotiales	Aspergillaceae	Penicillium	longicatenatum	Penicillium	13	Saprotroph	Saprotroph	0
CT5_summer	ASV7	248	CT	Coyhaique	Summer	Treeline	5	Fungi	Ascomycota	Eurotiomycetes	Eurotiales	Aspergillaceae	Penicillium	longicatenatum	Penicillium	13	Saprotroph	Saprotroph	0.68
ABT1_summer	ASV7	2098	ABT	Antillanca	Summer	Below treeline	1	Fungi	Ascomycota	Eurotiomycetes	Eurotiales	Aspergillaceae	Penicillium	longicatenatum	Penicillium	13	Saprotroph	Saprotroph	5.6
ABT2_summer	ASV7	2372	ABT	Antillanca	Summer	Below treeline	2	Fungi	Ascomycota	Eurotiomycetes	Eurotiales	Aspergillaceae	Penicillium	longicatenatum	Penicillium	13	Saprotroph	Saprotroph	3.89
ABT3_summer	ASV7	2987	ABT	Antillanca	Summer	Below treeline	3	Fungi	Ascomycota	Eurotiomycetes	Eurotiales	Aspergillaceae	Penicillium	longicatenatum	Penicillium	13	Saprotroph	Saprotroph	5.02
ABT4_summer	ASV7	1485	ABT	Antillanca	Summer	Below treeline	4	Fungi	Ascomycota	Eurotiomycetes	Eurotiales	Aspergillaceae	Penicillium	longicatenatum	Penicillium	13	Saprotroph	Saprotroph	2.63
ABT5_summer	ASV7	5465	ABT	Antillanca	Summer	Below treeline	5	Fungi	Ascomycota	Eurotiomycetes	Eurotiales	Aspergillaceae	Penicillium	longicatenatum	Penicillium	13	Saprotroph	Saprotroph	9.25
AT1_summer	ASV7	2518	AT	Antillanca	Summer	Treeline	1	Fungi	Ascomycota	Eurotiomycetes	Eurotiales	Aspergillaceae	Penicillium	longicatenatum	Penicillium	13	Saprotroph	Saprotroph	4.32
AT2_summer	ASV7	2367	AT	Antillanca	Summer	Treeline	2	Fungi	Ascomycota	Eurotiomycetes	Eurotiales	Aspergillaceae	Penicillium	longicatenatum	Penicillium	13	Saprotroph	Saprotroph	3.66
AT3_summer	ASV7	1002	AT	Antillanca	Summer	Treeline	3	Fungi	Ascomycota	Eurotiomycetes	Eurotiales	Aspergillaceae	Penicillium	longicatenatum	Penicillium	13	Saprotroph	Saprotroph	2.13
AT4_summer	ASV7	960	AT	Antillanca	Summer	Treeline	4	Fungi	Ascomycota	Eurotiomycetes	Eurotiales	Aspergillaceae	Penicillium	longicatenatum	Penicillium	13	Saprotroph	Saprotroph	1.65
AT5_summer	ASV7	2374	AT	Antillanca	Summer	Treeline	5	Fungi	Ascomycota	Eurotiomycetes	Eurotiales	Aspergillaceae	Penicillium	longicatenatum	Penicillium	13	Saprotroph	Saprotroph	5.01
VBT1_summer	ASV7	1600	VBT	Villarrica	Summer	Below treeline	1	Fungi	Ascomycota	Eurotiomycetes	Eurotiales	Aspergillaceae	Penicillium	longicatenatum	Penicillium	13	Saprotroph	Saprotroph	5.47
VBT2_summer	ASV7	3777	VBT	Villarrica	Summer	Below treeline	2	Fungi	Ascomycota	Eurotiomycetes	Eurotiales	Aspergillaceae	Penicillium	longicatenatum	Penicillium	13	Saprotroph	Saprotroph	7.12
VBT3_summer	ASV7	2328	VBT	Villarrica	Summer	Below treeline	3	Fungi	Ascomycota	Eurotiomycetes	Eurotiales	Aspergillaceae	Penicillium	longicatenatum	Penicillium	13	Saprotroph	Saprotroph	4.42
VBT4_summer	ASV7	1042	VBT	Villarrica	Summer	Below treeline	4	Fungi	Ascomycota	Eurotiomycetes	Eurotiales	Aspergillaceae	Penicillium	longicatenatum	Penicillium	13	Saprotroph	Saprotroph	2.13
VBT5_summer	ASV7	971	VBT	Villarrica	Summer	Below treeline	5	Fungi	Ascomycota	Eurotiomycetes	Eurotiales	Aspergillaceae	Penicillium	longicatenatum	Penicillium	13	Saprotroph	Saprotroph	2.17
VT1_summer	ASV7	1124	VT	Villarrica	Summer	Treeline	1	Fungi	Ascomycota	Eurotiomycetes	Eurotiales	Aspergillaceae	Penicillium	longicatenatum	Penicillium	13	Saprotroph	Saprotroph	2.11
VT2_summer	ASV7	1125	VT	Villarrica	Summer	Treeline	2	Fungi	Ascomycota	Eurotiomycetes	Eurotiales	Aspergillaceae	Penicillium	longicatenatum	Penicillium	13	Saprotroph	Saprotroph	1.94
VT3_summer	ASV7	407	VT	Villarrica	Summer	Treeline	3	Fungi	Ascomycota	Eurotiomycetes	Eurotiales	Aspergillaceae	Penicillium	longicatenatum	Penicillium	13	Saprotroph	Saprotroph	1.06
VT4_summer	ASV7	83	VT	Villarrica	Summer	Treeline	4	Fungi	Ascomycota	Eurotiomycetes	Eurotiales	Aspergillaceae	Penicillium	longicatenatum	Penicillium	13	Saprotroph	Saprotroph	0.16
VT5_summer	ASV7	612	VT	Villarrica	Summer	Treeline	5	Fungi	Ascomycota	Eurotiomycetes	Eurotiales	Aspergillaceae	Penicillium	longicatenatum	Penicillium	13	Saprotroph	Saprotroph	1.47
CHBT1_summer	ASV7	0	CHBT	Chillán	Summer	Below treeline	1	Fungi	Ascomycota	Eurotiomycetes	Eurotiales	Aspergillaceae	Penicillium	longicatenatum	Penicillium	13	Saprotroph	Saprotroph	0
CHBT2_summer	ASV7	796	CHBT	Chillán	Summer	Below treeline	2	Fungi	Ascomycota	Eurotiomycetes	Eurotiales	Aspergillaceae	Penicillium	longicatenatum	Penicillium	13	Saprotroph	Saprotroph	2.75
CHBT3_summer	ASV7	0	CHBT	Chillán	Summer	Below treeline	3	Fungi	Ascomycota	Eurotiomycetes	Eurotiales	Aspergillaceae	Penicillium	longicatenatum	Penicillium	13	Saprotroph	Saprotroph	0
CHBT4_summer	ASV7	1419	CHBT	Chillán	Summer	Below treeline	4	Fungi	Ascomycota	Eurotiomycetes	Eurotiales	Aspergillaceae	Penicillium	longicatenatum	Penicillium	13	Saprotroph	Saprotroph	3.22
CHBT5_summer	ASV7	2969	CHBT	Chillán	Summer	Below treeline	5	Fungi	Ascomycota	Eurotiomycetes	Eurotiales	Aspergillaceae	Penicillium	longicatenatum	Penicillium	13	Saprotroph	Saprotroph	3.97
CHT1_summer	ASV7	10873	CHT	Chillán	Summer	Treeline	1	Fungi	Ascomycota	Eurotiomycetes	Eurotiales	Aspergillaceae	Penicillium	longicatenatum	Penicillium	13	Saprotroph	Saprotroph	13.02
CHT2_summer	ASV7	6310	CHT	Chillán	Summer	Treeline	2	Fungi	Ascomycota	Eurotiomycetes	Eurotiales	Aspergillaceae	Penicillium	longicatenatum	Penicillium	13	Saprotroph	Saprotroph	8.8
CHT3_summer	ASV7	3673	CHT	Chillán	Summer	Treeline	3	Fungi	Ascomycota	Eurotiomycetes	Eurotiales	Aspergillaceae	Penicillium	longicatenatum	Penicillium	13	Saprotroph	Saprotroph	8.96
CHT4_summer	ASV7	3816	CHT	Chillán	Summer	Treeline	4	Fungi	Ascomycota	Eurotiomycetes	Eurotiales	Aspergillaceae	Penicillium	longicatenatum	Penicillium	13	Saprotroph	Saprotroph	5.01
CHT5_summer	ASV7	8506	CHT	Chillán	Summer	Treeline	5	Fungi	Ascomycota	Eurotiomycetes	Eurotiales	Aspergillaceae	Penicillium	longicatenatum	Penicillium	13	Saprotroph	Saprotroph	15.53
CBT1_fall	ASV8	10804	CBT	Coyhaique	Fall	Below treeline	1	Fungi	Ascomycota	Leotiomycetes	Helotiales	Leptodontidiaceae	Leptodontidium	NA	Leptodontidium	13	Symbiotroph	Endophyte	5.59
CBT2_fall	ASV8	0	CBT	Coyhaique	Fall	Below treeline	2	Fungi	Ascomycota	Leotiomycetes	Helotiales	Leptodontidiaceae	Leptodontidium	NA	Leptodontidium	13	Symbiotroph	Endophyte	0
CBT3_fall	ASV8	0	CBT	Coyhaique	Fall	Below treeline	3	Fungi	Ascomycota	Leotiomycetes	Helotiales	Leptodontidiaceae	Leptodontidium	NA	Leptodontidium	13	Symbiotroph	Endophyte	0
ABT1_fall	ASV8	0	ABT	Antillanca	Fall	Below treeline	1	Fungi	Ascomycota	Leotiomycetes	Helotiales	Leptodontidiaceae	Leptodontidium	NA	Leptodontidium	13	Symbiotroph	Endophyte	0
ABT2_fall	ASV8	0	ABT	Antillanca	Fall	Below treeline	2	Fungi	Ascomycota	Leotiomycetes	Helotiales	Leptodontidiaceae	Leptodontidium	NA	Leptodontidium	13	Symbiotroph	Endophyte	0
ABT3_fall	ASV8	0	ABT	Antillanca	Fall	Below treeline	3	Fungi	Ascomycota	Leotiomycetes	Helotiales	Leptodontidiaceae	Leptodontidium	NA	Leptodontidium	13	Symbiotroph	Endophyte	0
AT1_fall	ASV8	0	AT	Antillanca	Fall	Treeline	1	Fungi	Ascomycota	Leotiomycetes	Helotiales	Leptodontidiaceae	Leptodontidium	NA	Leptodontidium	13	Symbiotroph	Endophyte	0
AT2_fall	ASV8	0	AT	Antillanca	Fall	Treeline	2	Fungi	Ascomycota	Leotiomycetes	Helotiales	Leptodontidiaceae	Leptodontidium	NA	Leptodontidium	13	Symbiotroph	Endophyte	0
AT3_fall	ASV8	0	AT	Antillanca	Fall	Treeline	3	Fungi	Ascomycota	Leotiomycetes	Helotiales	Leptodontidiaceae	Leptodontidium	NA	Leptodontidium	13	Symbiotroph	Endophyte	0
VBT1_fall	ASV8	0	VBT	Villarrica	Fall	Below treeline	1	Fungi	Ascomycota	Leotiomycetes	Helotiales	Leptodontidiaceae	Leptodontidium	NA	Leptodontidium	13	Symbiotroph	Endophyte	0
VBT2_fall	ASV8	0	VBT	Villarrica	Fall	Below treeline	2	Fungi	Ascomycota	Leotiomycetes	Helotiales	Leptodontidiaceae	Leptodontidium	NA	Leptodontidium	13	Symbiotroph	Endophyte	0
VBT3_fall	ASV8	0	VBT	Villarrica	Fall	Below treeline	3	Fungi	Ascomycota	Leotiomycetes	Helotiales	Leptodontidiaceae	Leptodontidium	NA	Leptodontidium	13	Symbiotroph	Endophyte	0
VT1_fall	ASV8	0	VT	Villarrica	Fall	Treeline	1	Fungi	Ascomycota	Leotiomycetes	Helotiales	Leptodontidiaceae	Leptodontidium	NA	Leptodontidium	13	Symbiotroph	Endophyte	0
VT2_fall	ASV8	0	VT	Villarrica	Fall	Treeline	2	Fungi	Ascomycota	Leotiomycetes	Helotiales	Leptodontidiaceae	Leptodontidium	NA	Leptodontidium	13	Symbiotroph	Endophyte	0
VT3_fall	ASV8	0	VT	Villarrica	Fall	Treeline	3	Fungi	Ascomycota	Leotiomycetes	Helotiales	Leptodontidiaceae	Leptodontidium	NA	Leptodontidium	13	Symbiotroph	Endophyte	0
CHBT1_fall	ASV8	0	CHBT	Chillán	Fall	Below treeline	1	Fungi	Ascomycota	Leotiomycetes	Helotiales	Leptodontidiaceae	Leptodontidium	NA	Leptodontidium	13	Symbiotroph	Endophyte	0
CHBT2_fall	ASV8	0	CHBT	Chillán	Fall	Below treeline	2	Fungi	Ascomycota	Leotiomycetes	Helotiales	Leptodontidiaceae	Leptodontidium	NA	Leptodontidium	13	Symbiotroph	Endophyte	0
CHBT3_fall	ASV8	0	CHBT	Chillán	Fall	Below treeline	3	Fungi	Ascomycota	Leotiomycetes	Helotiales	Leptodontidiaceae	Leptodontidium	NA	Leptodontidium	13	Symbiotroph	Endophyte	0
CHT1_fall	ASV8	0	CHT	Chillán	Fall	Treeline	1	Fungi	Ascomycota	Leotiomycetes	Helotiales	Leptodontidiaceae	Leptodontidium	NA	Leptodontidium	13	Symbiotroph	Endophyte	0
CHT2_fall	ASV8	0	CHT	Chillán	Fall	Treeline	2	Fungi	Ascomycota	Leotiomycetes	Helotiales	Leptodontidiaceae	Leptodontidium	NA	Leptodontidium	13	Symbiotroph	Endophyte	0
CHT3_fall	ASV8	0	CHT	Chillán	Fall	Treeline	3	Fungi	Ascomycota	Leotiomycetes	Helotiales	Leptodontidiaceae	Leptodontidium	NA	Leptodontidium	13	Symbiotroph	Endophyte	0
CBT1_winter	ASV8	0	CBT	Coyhaique	Winter	Below treeline	1	Fungi	Ascomycota	Leotiomycetes	Helotiales	Leptodontidiaceae	Leptodontidium	NA	Leptodontidium	13	Symbiotroph	Endophyte	0
CBT2_winter	ASV8	0	CBT	Coyhaique	Winter	Below treeline	2	Fungi	Ascomycota	Leotiomycetes	Helotiales	Leptodontidiaceae	Leptodontidium	NA	Leptodontidium	13	Symbiotroph	Endophyte	0
CBT3_winter	ASV8	0	CBT	Coyhaique	Winter	Below treeline	3	Fungi	Ascomycota	Leotiomycetes	Helotiales	Leptodontidiaceae	Leptodontidium	NA	Leptodontidium	13	Symbiotroph	Endophyte	0
CBT4_winter	ASV8	0	CBT	Coyhaique	Winter	Below treeline	4	Fungi	Ascomycota	Leotiomycetes	Helotiales	Leptodontidiaceae	Leptodontidium	NA	Leptodontidium	13	Symbiotroph	Endophyte	0
CBT5_winter	ASV8	0	CBT	Coyhaique	Winter	Below treeline	5	Fungi	Ascomycota	Leotiomycetes	Helotiales	Leptodontidiaceae	Leptodontidium	NA	Leptodontidium	13	Symbiotroph	Endophyte	0
CT1_winter	ASV8	0	CT	Coyhaique	Winter	Treeline	1	Fungi	Ascomycota	Leotiomycetes	Helotiales	Leptodontidiaceae	Leptodontidium	NA	Leptodontidium	13	Symbiotroph	Endophyte	0
CT2_winter	ASV8	0	CT	Coyhaique	Winter	Treeline	2	Fungi	Ascomycota	Leotiomycetes	Helotiales	Leptodontidiaceae	Leptodontidium	NA	Leptodontidium	13	Symbiotroph	Endophyte	0
CT3_winter	ASV8	0	CT	Coyhaique	Winter	Treeline	3	Fungi	Ascomycota	Leotiomycetes	Helotiales	Leptodontidiaceae	Leptodontidium	NA	Leptodontidium	13	Symbiotroph	Endophyte	0
CT4_winter	ASV8	0	CT	Coyhaique	Winter	Treeline	4	Fungi	Ascomycota	Leotiomycetes	Helotiales	Leptodontidiaceae	Leptodontidium	NA	Leptodontidium	13	Symbiotroph	Endophyte	0
CT5_winter	ASV8	0	CT	Coyhaique	Winter	Treeline	5	Fungi	Ascomycota	Leotiomycetes	Helotiales	Leptodontidiaceae	Leptodontidium	NA	Leptodontidium	13	Symbiotroph	Endophyte	0
ABT1_winter	ASV8	0	ABT	Antillanca	Winter	Below treeline	1	Fungi	Ascomycota	Leotiomycetes	Helotiales	Leptodontidiaceae	Leptodontidium	NA	Leptodontidium	13	Symbiotroph	Endophyte	0
ABT2_winter	ASV8	0	ABT	Antillanca	Winter	Below treeline	2	Fungi	Ascomycota	Leotiomycetes	Helotiales	Leptodontidiaceae	Leptodontidium	NA	Leptodontidium	13	Symbiotroph	Endophyte	0
ABT3_winter	ASV8	0	ABT	Antillanca	Winter	Below treeline	3	Fungi	Ascomycota	Leotiomycetes	Helotiales	Leptodontidiaceae	Leptodontidium	NA	Leptodontidium	13	Symbiotroph	Endophyte	0
ABT4_winter	ASV8	0	ABT	Antillanca	Winter	Below treeline	4	Fungi	Ascomycota	Leotiomycetes	Helotiales	Leptodontidiaceae	Leptodontidium	NA	Leptodontidium	13	Symbiotroph	Endophyte	0
ABT5_winter	ASV8	0	ABT	Antillanca	Winter	Below treeline	5	Fungi	Ascomycota	Leotiomycetes	Helotiales	Leptodontidiaceae	Leptodontidium	NA	Leptodontidium	13	Symbiotroph	Endophyte	0
AT1_winter	ASV8	0	AT	Antillanca	Winter	Treeline	1	Fungi	Ascomycota	Leotiomycetes	Helotiales	Leptodontidiaceae	Leptodontidium	NA	Leptodontidium	13	Symbiotroph	Endophyte	0
AT2_winter	ASV8	0	AT	Antillanca	Winter	Treeline	2	Fungi	Ascomycota	Leotiomycetes	Helotiales	Leptodontidiaceae	Leptodontidium	NA	Leptodontidium	13	Symbiotroph	Endophyte	0
AT3_winter	ASV8	0	AT	Antillanca	Winter	Treeline	3	Fungi	Ascomycota	Leotiomycetes	Helotiales	Leptodontidiaceae	Leptodontidium	NA	Leptodontidium	13	Symbiotroph	Endophyte	0
AT4_winter	ASV8	0	AT	Antillanca	Winter	Treeline	4	Fungi	Ascomycota	Leotiomycetes	Helotiales	Leptodontidiaceae	Leptodontidium	NA	Leptodontidium	13	Symbiotroph	Endophyte	0
AT5_winter	ASV8	0	AT	Antillanca	Winter	Treeline	5	Fungi	Ascomycota	Leotiomycetes	Helotiales	Leptodontidiaceae	Leptodontidium	NA	Leptodontidium	13	Symbiotroph	Endophyte	0
VBT1_winter	ASV8	0	VBT	Villarrica	Winter	Below treeline	1	Fungi	Ascomycota	Leotiomycetes	Helotiales	Leptodontidiaceae	Leptodontidium	NA	Leptodontidium	13	Symbiotroph	Endophyte	0
VBT2_winter	ASV8	0	VBT	Villarrica	Winter	Below treeline	2	Fungi	Ascomycota	Leotiomycetes	Helotiales	Leptodontidiaceae	Leptodontidium	NA	Leptodontidium	13	Symbiotroph	Endophyte	0
VBT3_winter	ASV8	0	VBT	Villarrica	Winter	Below treeline	3	Fungi	Ascomycota	Leotiomycetes	Helotiales	Leptodontidiaceae	Leptodontidium	NA	Leptodontidium	13	Symbiotroph	Endophyte	0
VBT4_winter	ASV8	0	VBT	Villarrica	Winter	Below treeline	4	Fungi	Ascomycota	Leotiomycetes	Helotiales	Leptodontidiaceae	Leptodontidium	NA	Leptodontidium	13	Symbiotroph	Endophyte	0
VT1_winter	ASV8	0	VT	Villarrica	Winter	Treeline	1	Fungi	Ascomycota	Leotiomycetes	Helotiales	Leptodontidiaceae	Leptodontidium	NA	Leptodontidium	13	Symbiotroph	Endophyte	0
VT2_winter	ASV8	0	VT	Villarrica	Winter	Treeline	2	Fungi	Ascomycota	Leotiomycetes	Helotiales	Leptodontidiaceae	Leptodontidium	NA	Leptodontidium	13	Symbiotroph	Endophyte	0
VT3_winter	ASV8	0	VT	Villarrica	Winter	Treeline	3	Fungi	Ascomycota	Leotiomycetes	Helotiales	Leptodontidiaceae	Leptodontidium	NA	Leptodontidium	13	Symbiotroph	Endophyte	0
VT4_winter	ASV8	0	VT	Villarrica	Winter	Treeline	4	Fungi	Ascomycota	Leotiomycetes	Helotiales	Leptodontidiaceae	Leptodontidium	NA	Leptodontidium	13	Symbiotroph	Endophyte	0
VT5_winter	ASV8	0	VT	Villarrica	Winter	Treeline	5	Fungi	Ascomycota	Leotiomycetes	Helotiales	Leptodontidiaceae	Leptodontidium	NA	Leptodontidium	13	Symbiotroph	Endophyte	0
CHBT1_winter	ASV8	0	CHBT	Chillán	Winter	Below treeline	1	Fungi	Ascomycota	Leotiomycetes	Helotiales	Leptodontidiaceae	Leptodontidium	NA	Leptodontidium	13	Symbiotroph	Endophyte	0
CHBT2_winter	ASV8	0	CHBT	Chillán	Winter	Below treeline	2	Fungi	Ascomycota	Leotiomycetes	Helotiales	Leptodontidiaceae	Leptodontidium	NA	Leptodontidium	13	Symbiotroph	Endophyte	0
CHBT3_winter	ASV8	0	CHBT	Chillán	Winter	Below treeline	3	Fungi	Ascomycota	Leotiomycetes	Helotiales	Leptodontidiaceae	Leptodontidium	NA	Leptodontidium	13	Symbiotroph	Endophyte	0
CHBT4_winter	ASV8	0	CHBT	Chillán	Winter	Below treeline	4	Fungi	Ascomycota	Leotiomycetes	Helotiales	Leptodontidiaceae	Leptodontidium	NA	Leptodontidium	13	Symbiotroph	Endophyte	0
CHBT5_winter	ASV8	0	CHBT	Chillán	Winter	Below treeline	5	Fungi	Ascomycota	Leotiomycetes	Helotiales	Leptodontidiaceae	Leptodontidium	NA	Leptodontidium	13	Symbiotroph	Endophyte	0
CHT1_winter	ASV8	0	CHT	Chillán	Winter	Treeline	1	Fungi	Ascomycota	Leotiomycetes	Helotiales	Leptodontidiaceae	Leptodontidium	NA	Leptodontidium	13	Symbiotroph	Endophyte	0
CHT2_winter	ASV8	0	CHT	Chillán	Winter	Treeline	2	Fungi	Ascomycota	Leotiomycetes	Helotiales	Leptodontidiaceae	Leptodontidium	NA	Leptodontidium	13	Symbiotroph	Endophyte	0
CHT3_winter	ASV8	0	CHT	Chillán	Winter	Treeline	3	Fungi	Ascomycota	Leotiomycetes	Helotiales	Leptodontidiaceae	Leptodontidium	NA	Leptodontidium	13	Symbiotroph	Endophyte	0
CHT4_winter	ASV8	0	CHT	Chillán	Winter	Treeline	4	Fungi	Ascomycota	Leotiomycetes	Helotiales	Leptodontidiaceae	Leptodontidium	NA	Leptodontidium	13	Symbiotroph	Endophyte	0
CHT5_winter	ASV8	0	CHT	Chillán	Winter	Treeline	5	Fungi	Ascomycota	Leotiomycetes	Helotiales	Leptodontidiaceae	Leptodontidium	NA	Leptodontidium	13	Symbiotroph	Endophyte	0
CBT1_spring	ASV8	0	CBT	Coyhaique	Spring	Below treeline	1	Fungi	Ascomycota	Leotiomycetes	Helotiales	Leptodontidiaceae	Leptodontidium	NA	Leptodontidium	13	Symbiotroph	Endophyte	0
CBT2_spring	ASV8	0	CBT	Coyhaique	Spring	Below treeline	2	Fungi	Ascomycota	Leotiomycetes	Helotiales	Leptodontidiaceae	Leptodontidium	NA	Leptodontidium	13	Symbiotroph	Endophyte	0
CBT3_spring	ASV8	0	CBT	Coyhaique	Spring	Below treeline	3	Fungi	Ascomycota	Leotiomycetes	Helotiales	Leptodontidiaceae	Leptodontidium	NA	Leptodontidium	13	Symbiotroph	Endophyte	0
CBT4_spring	ASV8	0	CBT	Coyhaique	Spring	Below treeline	4	Fungi	Ascomycota	Leotiomycetes	Helotiales	Leptodontidiaceae	Leptodontidium	NA	Leptodontidium	13	Symbiotroph	Endophyte	0
CBT5_spring	ASV8	0	CBT	Coyhaique	Spring	Below treeline	5	Fungi	Ascomycota	Leotiomycetes	Helotiales	Leptodontidiaceae	Leptodontidium	NA	Leptodontidium	13	Symbiotroph	Endophyte	0
CT1_spring	ASV8	0	CT	Coyhaique	Spring	Treeline	1	Fungi	Ascomycota	Leotiomycetes	Helotiales	Leptodontidiaceae	Leptodontidium	NA	Leptodontidium	13	Symbiotroph	Endophyte	0
CT2_spring	ASV8	0	CT	Coyhaique	Spring	Treeline	2	Fungi	Ascomycota	Leotiomycetes	Helotiales	Leptodontidiaceae	Leptodontidium	NA	Leptodontidium	13	Symbiotroph	Endophyte	0
CT3_spring	ASV8	0	CT	Coyhaique	Spring	Treeline	3	Fungi	Ascomycota	Leotiomycetes	Helotiales	Leptodontidiaceae	Leptodontidium	NA	Leptodontidium	13	Symbiotroph	Endophyte	0
CT4_spring	ASV8	0	CT	Coyhaique	Spring	Treeline	4	Fungi	Ascomycota	Leotiomycetes	Helotiales	Leptodontidiaceae	Leptodontidium	NA	Leptodontidium	13	Symbiotroph	Endophyte	0
CT5_spring	ASV8	0	CT	Coyhaique	Spring	Treeline	5	Fungi	Ascomycota	Leotiomycetes	Helotiales	Leptodontidiaceae	Leptodontidium	NA	Leptodontidium	13	Symbiotroph	Endophyte	0
ABT2_spring	ASV8	0	ABT	Antillanca	Spring	Below treeline	2	Fungi	Ascomycota	Leotiomycetes	Helotiales	Leptodontidiaceae	Leptodontidium	NA	Leptodontidium	13	Symbiotroph	Endophyte	0
ABT3_spring	ASV8	0	ABT	Antillanca	Spring	Below treeline	3	Fungi	Ascomycota	Leotiomycetes	Helotiales	Leptodontidiaceae	Leptodontidium	NA	Leptodontidium	13	Symbiotroph	Endophyte	0
ABT4_spring	ASV8	0	ABT	Antillanca	Spring	Below treeline	4	Fungi	Ascomycota	Leotiomycetes	Helotiales	Leptodontidiaceae	Leptodontidium	NA	Leptodontidium	13	Symbiotroph	Endophyte	0
ABT5_spring	ASV8	0	ABT	Antillanca	Spring	Below treeline	5	Fungi	Ascomycota	Leotiomycetes	Helotiales	Leptodontidiaceae	Leptodontidium	NA	Leptodontidium	13	Symbiotroph	Endophyte	0
AT1_spring	ASV8	0	AT	Antillanca	Spring	Treeline	1	Fungi	Ascomycota	Leotiomycetes	Helotiales	Leptodontidiaceae	Leptodontidium	NA	Leptodontidium	13	Symbiotroph	Endophyte	0
AT2_spring	ASV8	0	AT	Antillanca	Spring	Treeline	2	Fungi	Ascomycota	Leotiomycetes	Helotiales	Leptodontidiaceae	Leptodontidium	NA	Leptodontidium	13	Symbiotroph	Endophyte	0
AT3_spring	ASV8	0	AT	Antillanca	Spring	Treeline	3	Fungi	Ascomycota	Leotiomycetes	Helotiales	Leptodontidiaceae	Leptodontidium	NA	Leptodontidium	13	Symbiotroph	Endophyte	0
AT4_spring	ASV8	0	AT	Antillanca	Spring	Treeline	4	Fungi	Ascomycota	Leotiomycetes	Helotiales	Leptodontidiaceae	Leptodontidium	NA	Leptodontidium	13	Symbiotroph	Endophyte	0
AT5_spring	ASV8	0	AT	Antillanca	Spring	Treeline	5	Fungi	Ascomycota	Leotiomycetes	Helotiales	Leptodontidiaceae	Leptodontidium	NA	Leptodontidium	13	Symbiotroph	Endophyte	0
VBT1_spring	ASV8	0	VBT	Villarrica	Spring	Below treeline	1	Fungi	Ascomycota	Leotiomycetes	Helotiales	Leptodontidiaceae	Leptodontidium	NA	Leptodontidium	13	Symbiotroph	Endophyte	0
VBT2_spring	ASV8	0	VBT	Villarrica	Spring	Below treeline	2	Fungi	Ascomycota	Leotiomycetes	Helotiales	Leptodontidiaceae	Leptodontidium	NA	Leptodontidium	13	Symbiotroph	Endophyte	0
VBT4_spring	ASV8	0	VBT	Villarrica	Spring	Below treeline	4	Fungi	Ascomycota	Leotiomycetes	Helotiales	Leptodontidiaceae	Leptodontidium	NA	Leptodontidium	13	Symbiotroph	Endophyte	0
VBT5_spring	ASV8	0	VBT	Villarrica	Spring	Below treeline	5	Fungi	Ascomycota	Leotiomycetes	Helotiales	Leptodontidiaceae	Leptodontidium	NA	Leptodontidium	13	Symbiotroph	Endophyte	0
VT1_spring	ASV8	0	VT	Villarrica	Spring	Treeline	1	Fungi	Ascomycota	Leotiomycetes	Helotiales	Leptodontidiaceae	Leptodontidium	NA	Leptodontidium	13	Symbiotroph	Endophyte	0
VT2_spring	ASV8	0	VT	Villarrica	Spring	Treeline	2	Fungi	Ascomycota	Leotiomycetes	Helotiales	Leptodontidiaceae	Leptodontidium	NA	Leptodontidium	13	Symbiotroph	Endophyte	0
VT3_spring	ASV8	0	VT	Villarrica	Spring	Treeline	3	Fungi	Ascomycota	Leotiomycetes	Helotiales	Leptodontidiaceae	Leptodontidium	NA	Leptodontidium	13	Symbiotroph	Endophyte	0
VT4_spring	ASV8	0	VT	Villarrica	Spring	Treeline	4	Fungi	Ascomycota	Leotiomycetes	Helotiales	Leptodontidiaceae	Leptodontidium	NA	Leptodontidium	13	Symbiotroph	Endophyte	0
VT5_spring	ASV8	0	VT	Villarrica	Spring	Treeline	5	Fungi	Ascomycota	Leotiomycetes	Helotiales	Leptodontidiaceae	Leptodontidium	NA	Leptodontidium	13	Symbiotroph	Endophyte	0
CHBT1_spring	ASV8	0	CHBT	Chillán	Spring	Below treeline	1	Fungi	Ascomycota	Leotiomycetes	Helotiales	Leptodontidiaceae	Leptodontidium	NA	Leptodontidium	13	Symbiotroph	Endophyte	0
CHBT2_spring	ASV8	0	CHBT	Chillán	Spring	Below treeline	2	Fungi	Ascomycota	Leotiomycetes	Helotiales	Leptodontidiaceae	Leptodontidium	NA	Leptodontidium	13	Symbiotroph	Endophyte	0
CHBT3_spring	ASV8	0	CHBT	Chillán	Spring	Below treeline	3	Fungi	Ascomycota	Leotiomycetes	Helotiales	Leptodontidiaceae	Leptodontidium	NA	Leptodontidium	13	Symbiotroph	Endophyte	0
CHBT4_spring	ASV8	0	CHBT	Chillán	Spring	Below treeline	4	Fungi	Ascomycota	Leotiomycetes	Helotiales	Leptodontidiaceae	Leptodontidium	NA	Leptodontidium	13	Symbiotroph	Endophyte	0
CHBT5_spring	ASV8	0	CHBT	Chillán	Spring	Below treeline	5	Fungi	Ascomycota	Leotiomycetes	Helotiales	Leptodontidiaceae	Leptodontidium	NA	Leptodontidium	13	Symbiotroph	Endophyte	0
CHT1_spring	ASV8	0	CHT	Chillán	Spring	Treeline	1	Fungi	Ascomycota	Leotiomycetes	Helotiales	Leptodontidiaceae	Leptodontidium	NA	Leptodontidium	13	Symbiotroph	Endophyte	0
CHT2_spring	ASV8	0	CHT	Chillán	Spring	Treeline	2	Fungi	Ascomycota	Leotiomycetes	Helotiales	Leptodontidiaceae	Leptodontidium	NA	Leptodontidium	13	Symbiotroph	Endophyte	0
CHT3_spring	ASV8	0	CHT	Chillán	Spring	Treeline	3	Fungi	Ascomycota	Leotiomycetes	Helotiales	Leptodontidiaceae	Leptodontidium	NA	Leptodontidium	13	Symbiotroph	Endophyte	0
CHT5_spring	ASV8	0	CHT	Chillán	Spring	Treeline	5	Fungi	Ascomycota	Leotiomycetes	Helotiales	Leptodontidiaceae	Leptodontidium	NA	Leptodontidium	13	Symbiotroph	Endophyte	0
CBT1_summer	ASV8	0	CBT	Coyhaique	Summer	Below treeline	1	Fungi	Ascomycota	Leotiomycetes	Helotiales	Leptodontidiaceae	Leptodontidium	NA	Leptodontidium	13	Symbiotroph	Endophyte	0
CBT2_summer	ASV8	0	CBT	Coyhaique	Summer	Below treeline	2	Fungi	Ascomycota	Leotiomycetes	Helotiales	Leptodontidiaceae	Leptodontidium	NA	Leptodontidium	13	Symbiotroph	Endophyte	0
CBT3_summer	ASV8	0	CBT	Coyhaique	Summer	Below treeline	3	Fungi	Ascomycota	Leotiomycetes	Helotiales	Leptodontidiaceae	Leptodontidium	NA	Leptodontidium	13	Symbiotroph	Endophyte	0
CBT4_summer	ASV8	0	CBT	Coyhaique	Summer	Below treeline	4	Fungi	Ascomycota	Leotiomycetes	Helotiales	Leptodontidiaceae	Leptodontidium	NA	Leptodontidium	13	Symbiotroph	Endophyte	0
CBT5_summer	ASV8	0	CBT	Coyhaique	Summer	Below treeline	5	Fungi	Ascomycota	Leotiomycetes	Helotiales	Leptodontidiaceae	Leptodontidium	NA	Leptodontidium	13	Symbiotroph	Endophyte	0
CT1_summer	ASV8	0	CT	Coyhaique	Summer	Treeline	1	Fungi	Ascomycota	Leotiomycetes	Helotiales	Leptodontidiaceae	Leptodontidium	NA	Leptodontidium	13	Symbiotroph	Endophyte	0
CT2_summer	ASV8	0	CT	Coyhaique	Summer	Treeline	2	Fungi	Ascomycota	Leotiomycetes	Helotiales	Leptodontidiaceae	Leptodontidium	NA	Leptodontidium	13	Symbiotroph	Endophyte	0
CT3_summer	ASV8	0	CT	Coyhaique	Summer	Treeline	3	Fungi	Ascomycota	Leotiomycetes	Helotiales	Leptodontidiaceae	Leptodontidium	NA	Leptodontidium	13	Symbiotroph	Endophyte	0
CT4_summer	ASV8	0	CT	Coyhaique	Summer	Treeline	4	Fungi	Ascomycota	Leotiomycetes	Helotiales	Leptodontidiaceae	Leptodontidium	NA	Leptodontidium	13	Symbiotroph	Endophyte	0
CT5_summer	ASV8	0	CT	Coyhaique	Summer	Treeline	5	Fungi	Ascomycota	Leotiomycetes	Helotiales	Leptodontidiaceae	Leptodontidium	NA	Leptodontidium	13	Symbiotroph	Endophyte	0
ABT1_summer	ASV8	0	ABT	Antillanca	Summer	Below treeline	1	Fungi	Ascomycota	Leotiomycetes	Helotiales	Leptodontidiaceae	Leptodontidium	NA	Leptodontidium	13	Symbiotroph	Endophyte	0
ABT2_summer	ASV8	0	ABT	Antillanca	Summer	Below treeline	2	Fungi	Ascomycota	Leotiomycetes	Helotiales	Leptodontidiaceae	Leptodontidium	NA	Leptodontidium	13	Symbiotroph	Endophyte	0
ABT3_summer	ASV8	0	ABT	Antillanca	Summer	Below treeline	3	Fungi	Ascomycota	Leotiomycetes	Helotiales	Leptodontidiaceae	Leptodontidium	NA	Leptodontidium	13	Symbiotroph	Endophyte	0
ABT4_summer	ASV8	0	ABT	Antillanca	Summer	Below treeline	4	Fungi	Ascomycota	Leotiomycetes	Helotiales	Leptodontidiaceae	Leptodontidium	NA	Leptodontidium	13	Symbiotroph	Endophyte	0
ABT5_summer	ASV8	0	ABT	Antillanca	Summer	Below treeline	5	Fungi	Ascomycota	Leotiomycetes	Helotiales	Leptodontidiaceae	Leptodontidium	NA	Leptodontidium	13	Symbiotroph	Endophyte	0
AT1_summer	ASV8	0	AT	Antillanca	Summer	Treeline	1	Fungi	Ascomycota	Leotiomycetes	Helotiales	Leptodontidiaceae	Leptodontidium	NA	Leptodontidium	13	Symbiotroph	Endophyte	0
AT2_summer	ASV8	0	AT	Antillanca	Summer	Treeline	2	Fungi	Ascomycota	Leotiomycetes	Helotiales	Leptodontidiaceae	Leptodontidium	NA	Leptodontidium	13	Symbiotroph	Endophyte	0
AT3_summer	ASV8	0	AT	Antillanca	Summer	Treeline	3	Fungi	Ascomycota	Leotiomycetes	Helotiales	Leptodontidiaceae	Leptodontidium	NA	Leptodontidium	13	Symbiotroph	Endophyte	0
AT4_summer	ASV8	0	AT	Antillanca	Summer	Treeline	4	Fungi	Ascomycota	Leotiomycetes	Helotiales	Leptodontidiaceae	Leptodontidium	NA	Leptodontidium	13	Symbiotroph	Endophyte	0
AT5_summer	ASV8	0	AT	Antillanca	Summer	Treeline	5	Fungi	Ascomycota	Leotiomycetes	Helotiales	Leptodontidiaceae	Leptodontidium	NA	Leptodontidium	13	Symbiotroph	Endophyte	0
VBT1_summer	ASV8	0	VBT	Villarrica	Summer	Below treeline	1	Fungi	Ascomycota	Leotiomycetes	Helotiales	Leptodontidiaceae	Leptodontidium	NA	Leptodontidium	13	Symbiotroph	Endophyte	0
VBT2_summer	ASV8	0	VBT	Villarrica	Summer	Below treeline	2	Fungi	Ascomycota	Leotiomycetes	Helotiales	Leptodontidiaceae	Leptodontidium	NA	Leptodontidium	13	Symbiotroph	Endophyte	0
VBT3_summer	ASV8	0	VBT	Villarrica	Summer	Below treeline	3	Fungi	Ascomycota	Leotiomycetes	Helotiales	Leptodontidiaceae	Leptodontidium	NA	Leptodontidium	13	Symbiotroph	Endophyte	0
VBT4_summer	ASV8	0	VBT	Villarrica	Summer	Below treeline	4	Fungi	Ascomycota	Leotiomycetes	Helotiales	Leptodontidiaceae	Leptodontidium	NA	Leptodontidium	13	Symbiotroph	Endophyte	0
VBT5_summer	ASV8	0	VBT	Villarrica	Summer	Below treeline	5	Fungi	Ascomycota	Leotiomycetes	Helotiales	Leptodontidiaceae	Leptodontidium	NA	Leptodontidium	13	Symbiotroph	Endophyte	0
VT1_summer	ASV8	0	VT	Villarrica	Summer	Treeline	1	Fungi	Ascomycota	Leotiomycetes	Helotiales	Leptodontidiaceae	Leptodontidium	NA	Leptodontidium	13	Symbiotroph	Endophyte	0
VT2_summer	ASV8	0	VT	Villarrica	Summer	Treeline	2	Fungi	Ascomycota	Leotiomycetes	Helotiales	Leptodontidiaceae	Leptodontidium	NA	Leptodontidium	13	Symbiotroph	Endophyte	0
VT3_summer	ASV8	0	VT	Villarrica	Summer	Treeline	3	Fungi	Ascomycota	Leotiomycetes	Helotiales	Leptodontidiaceae	Leptodontidium	NA	Leptodontidium	13	Symbiotroph	Endophyte	0
VT4_summer	ASV8	0	VT	Villarrica	Summer	Treeline	4	Fungi	Ascomycota	Leotiomycetes	Helotiales	Leptodontidiaceae	Leptodontidium	NA	Leptodontidium	13	Symbiotroph	Endophyte	0
VT5_summer	ASV8	0	VT	Villarrica	Summer	Treeline	5	Fungi	Ascomycota	Leotiomycetes	Helotiales	Leptodontidiaceae	Leptodontidium	NA	Leptodontidium	13	Symbiotroph	Endophyte	0
CHBT1_summer	ASV8	0	CHBT	Chillán	Summer	Below treeline	1	Fungi	Ascomycota	Leotiomycetes	Helotiales	Leptodontidiaceae	Leptodontidium	NA	Leptodontidium	13	Symbiotroph	Endophyte	0
CHBT2_summer	ASV8	0	CHBT	Chillán	Summer	Below treeline	2	Fungi	Ascomycota	Leotiomycetes	Helotiales	Leptodontidiaceae	Leptodontidium	NA	Leptodontidium	13	Symbiotroph	Endophyte	0
CHBT3_summer	ASV8	0	CHBT	Chillán	Summer	Below treeline	3	Fungi	Ascomycota	Leotiomycetes	Helotiales	Leptodontidiaceae	Leptodontidium	NA	Leptodontidium	13	Symbiotroph	Endophyte	0
CHBT4_summer	ASV8	0	CHBT	Chillán	Summer	Below treeline	4	Fungi	Ascomycota	Leotiomycetes	Helotiales	Leptodontidiaceae	Leptodontidium	NA	Leptodontidium	13	Symbiotroph	Endophyte	0
CHBT5_summer	ASV8	0	CHBT	Chillán	Summer	Below treeline	5	Fungi	Ascomycota	Leotiomycetes	Helotiales	Leptodontidiaceae	Leptodontidium	NA	Leptodontidium	13	Symbiotroph	Endophyte	0
CHT1_summer	ASV8	0	CHT	Chillán	Summer	Treeline	1	Fungi	Ascomycota	Leotiomycetes	Helotiales	Leptodontidiaceae	Leptodontidium	NA	Leptodontidium	13	Symbiotroph	Endophyte	0
CHT2_summer	ASV8	0	CHT	Chillán	Summer	Treeline	2	Fungi	Ascomycota	Leotiomycetes	Helotiales	Leptodontidiaceae	Leptodontidium	NA	Leptodontidium	13	Symbiotroph	Endophyte	0
CHT3_summer	ASV8	0	CHT	Chillán	Summer	Treeline	3	Fungi	Ascomycota	Leotiomycetes	Helotiales	Leptodontidiaceae	Leptodontidium	NA	Leptodontidium	13	Symbiotroph	Endophyte	0
CHT4_summer	ASV8	0	CHT	Chillán	Summer	Treeline	4	Fungi	Ascomycota	Leotiomycetes	Helotiales	Leptodontidiaceae	Leptodontidium	NA	Leptodontidium	13	Symbiotroph	Endophyte	0
CHT5_summer	ASV8	0	CHT	Chillán	Summer	Treeline	5	Fungi	Ascomycota	Leotiomycetes	Helotiales	Leptodontidiaceae	Leptodontidium	NA	Leptodontidium	13	Symbiotroph	Endophyte	0
CBT1_fall	ASV9	10101	CBT	Coyhaique	Fall	Below treeline	1	Fungi	Ascomycota	Leotiomycetes	Thelebolales	Pseudeurotiaceae	Pseudogymnoascus	appendiculatus	Pseudogymnoascus	13	Unidentified-ecology	Unidentified-ecology	5.22
CBT2_fall	ASV9	0	CBT	Coyhaique	Fall	Below treeline	2	Fungi	Ascomycota	Leotiomycetes	Thelebolales	Pseudeurotiaceae	Pseudogymnoascus	appendiculatus	Pseudogymnoascus	13	Unidentified-ecology	Unidentified-ecology	0
CBT3_fall	ASV9	0	CBT	Coyhaique	Fall	Below treeline	3	Fungi	Ascomycota	Leotiomycetes	Thelebolales	Pseudeurotiaceae	Pseudogymnoascus	appendiculatus	Pseudogymnoascus	13	Unidentified-ecology	Unidentified-ecology	0
ABT1_fall	ASV9	0	ABT	Antillanca	Fall	Below treeline	1	Fungi	Ascomycota	Leotiomycetes	Thelebolales	Pseudeurotiaceae	Pseudogymnoascus	appendiculatus	Pseudogymnoascus	13	Unidentified-ecology	Unidentified-ecology	0
ABT2_fall	ASV9	0	ABT	Antillanca	Fall	Below treeline	2	Fungi	Ascomycota	Leotiomycetes	Thelebolales	Pseudeurotiaceae	Pseudogymnoascus	appendiculatus	Pseudogymnoascus	13	Unidentified-ecology	Unidentified-ecology	0
ABT3_fall	ASV9	0	ABT	Antillanca	Fall	Below treeline	3	Fungi	Ascomycota	Leotiomycetes	Thelebolales	Pseudeurotiaceae	Pseudogymnoascus	appendiculatus	Pseudogymnoascus	13	Unidentified-ecology	Unidentified-ecology	0
AT1_fall	ASV9	0	AT	Antillanca	Fall	Treeline	1	Fungi	Ascomycota	Leotiomycetes	Thelebolales	Pseudeurotiaceae	Pseudogymnoascus	appendiculatus	Pseudogymnoascus	13	Unidentified-ecology	Unidentified-ecology	0
AT2_fall	ASV9	0	AT	Antillanca	Fall	Treeline	2	Fungi	Ascomycota	Leotiomycetes	Thelebolales	Pseudeurotiaceae	Pseudogymnoascus	appendiculatus	Pseudogymnoascus	13	Unidentified-ecology	Unidentified-ecology	0
AT3_fall	ASV9	0	AT	Antillanca	Fall	Treeline	3	Fungi	Ascomycota	Leotiomycetes	Thelebolales	Pseudeurotiaceae	Pseudogymnoascus	appendiculatus	Pseudogymnoascus	13	Unidentified-ecology	Unidentified-ecology	0
VBT1_fall	ASV9	0	VBT	Villarrica	Fall	Below treeline	1	Fungi	Ascomycota	Leotiomycetes	Thelebolales	Pseudeurotiaceae	Pseudogymnoascus	appendiculatus	Pseudogymnoascus	13	Unidentified-ecology	Unidentified-ecology	0
VBT2_fall	ASV9	0	VBT	Villarrica	Fall	Below treeline	2	Fungi	Ascomycota	Leotiomycetes	Thelebolales	Pseudeurotiaceae	Pseudogymnoascus	appendiculatus	Pseudogymnoascus	13	Unidentified-ecology	Unidentified-ecology	0
VBT3_fall	ASV9	0	VBT	Villarrica	Fall	Below treeline	3	Fungi	Ascomycota	Leotiomycetes	Thelebolales	Pseudeurotiaceae	Pseudogymnoascus	appendiculatus	Pseudogymnoascus	13	Unidentified-ecology	Unidentified-ecology	0
VT1_fall	ASV9	0	VT	Villarrica	Fall	Treeline	1	Fungi	Ascomycota	Leotiomycetes	Thelebolales	Pseudeurotiaceae	Pseudogymnoascus	appendiculatus	Pseudogymnoascus	13	Unidentified-ecology	Unidentified-ecology	0
VT2_fall	ASV9	0	VT	Villarrica	Fall	Treeline	2	Fungi	Ascomycota	Leotiomycetes	Thelebolales	Pseudeurotiaceae	Pseudogymnoascus	appendiculatus	Pseudogymnoascus	13	Unidentified-ecology	Unidentified-ecology	0
VT3_fall	ASV9	0	VT	Villarrica	Fall	Treeline	3	Fungi	Ascomycota	Leotiomycetes	Thelebolales	Pseudeurotiaceae	Pseudogymnoascus	appendiculatus	Pseudogymnoascus	13	Unidentified-ecology	Unidentified-ecology	0
CHBT1_fall	ASV9	0	CHBT	Chillán	Fall	Below treeline	1	Fungi	Ascomycota	Leotiomycetes	Thelebolales	Pseudeurotiaceae	Pseudogymnoascus	appendiculatus	Pseudogymnoascus	13	Unidentified-ecology	Unidentified-ecology	0
CHBT2_fall	ASV9	503	CHBT	Chillán	Fall	Below treeline	2	Fungi	Ascomycota	Leotiomycetes	Thelebolales	Pseudeurotiaceae	Pseudogymnoascus	appendiculatus	Pseudogymnoascus	13	Unidentified-ecology	Unidentified-ecology	0.37
CHBT3_fall	ASV9	0	CHBT	Chillán	Fall	Below treeline	3	Fungi	Ascomycota	Leotiomycetes	Thelebolales	Pseudeurotiaceae	Pseudogymnoascus	appendiculatus	Pseudogymnoascus	13	Unidentified-ecology	Unidentified-ecology	0
CHT1_fall	ASV9	0	CHT	Chillán	Fall	Treeline	1	Fungi	Ascomycota	Leotiomycetes	Thelebolales	Pseudeurotiaceae	Pseudogymnoascus	appendiculatus	Pseudogymnoascus	13	Unidentified-ecology	Unidentified-ecology	0
CHT2_fall	ASV9	220	CHT	Chillán	Fall	Treeline	2	Fungi	Ascomycota	Leotiomycetes	Thelebolales	Pseudeurotiaceae	Pseudogymnoascus	appendiculatus	Pseudogymnoascus	13	Unidentified-ecology	Unidentified-ecology	0.35
CHT3_fall	ASV9	796	CHT	Chillán	Fall	Treeline	3	Fungi	Ascomycota	Leotiomycetes	Thelebolales	Pseudeurotiaceae	Pseudogymnoascus	appendiculatus	Pseudogymnoascus	13	Unidentified-ecology	Unidentified-ecology	0.4
CBT1_winter	ASV9	0	CBT	Coyhaique	Winter	Below treeline	1	Fungi	Ascomycota	Leotiomycetes	Thelebolales	Pseudeurotiaceae	Pseudogymnoascus	appendiculatus	Pseudogymnoascus	13	Unidentified-ecology	Unidentified-ecology	0
CBT2_winter	ASV9	0	CBT	Coyhaique	Winter	Below treeline	2	Fungi	Ascomycota	Leotiomycetes	Thelebolales	Pseudeurotiaceae	Pseudogymnoascus	appendiculatus	Pseudogymnoascus	13	Unidentified-ecology	Unidentified-ecology	0
CBT3_winter	ASV9	0	CBT	Coyhaique	Winter	Below treeline	3	Fungi	Ascomycota	Leotiomycetes	Thelebolales	Pseudeurotiaceae	Pseudogymnoascus	appendiculatus	Pseudogymnoascus	13	Unidentified-ecology	Unidentified-ecology	0
CBT4_winter	ASV9	1329	CBT	Coyhaique	Winter	Below treeline	4	Fungi	Ascomycota	Leotiomycetes	Thelebolales	Pseudeurotiaceae	Pseudogymnoascus	appendiculatus	Pseudogymnoascus	13	Unidentified-ecology	Unidentified-ecology	2.08
CBT5_winter	ASV9	0	CBT	Coyhaique	Winter	Below treeline	5	Fungi	Ascomycota	Leotiomycetes	Thelebolales	Pseudeurotiaceae	Pseudogymnoascus	appendiculatus	Pseudogymnoascus	13	Unidentified-ecology	Unidentified-ecology	0
CT1_winter	ASV9	0	CT	Coyhaique	Winter	Treeline	1	Fungi	Ascomycota	Leotiomycetes	Thelebolales	Pseudeurotiaceae	Pseudogymnoascus	appendiculatus	Pseudogymnoascus	13	Unidentified-ecology	Unidentified-ecology	0
CT2_winter	ASV9	0	CT	Coyhaique	Winter	Treeline	2	Fungi	Ascomycota	Leotiomycetes	Thelebolales	Pseudeurotiaceae	Pseudogymnoascus	appendiculatus	Pseudogymnoascus	13	Unidentified-ecology	Unidentified-ecology	0
CT3_winter	ASV9	0	CT	Coyhaique	Winter	Treeline	3	Fungi	Ascomycota	Leotiomycetes	Thelebolales	Pseudeurotiaceae	Pseudogymnoascus	appendiculatus	Pseudogymnoascus	13	Unidentified-ecology	Unidentified-ecology	0
CT4_winter	ASV9	0	CT	Coyhaique	Winter	Treeline	4	Fungi	Ascomycota	Leotiomycetes	Thelebolales	Pseudeurotiaceae	Pseudogymnoascus	appendiculatus	Pseudogymnoascus	13	Unidentified-ecology	Unidentified-ecology	0
CT5_winter	ASV9	0	CT	Coyhaique	Winter	Treeline	5	Fungi	Ascomycota	Leotiomycetes	Thelebolales	Pseudeurotiaceae	Pseudogymnoascus	appendiculatus	Pseudogymnoascus	13	Unidentified-ecology	Unidentified-ecology	0
ABT1_winter	ASV9	0	ABT	Antillanca	Winter	Below treeline	1	Fungi	Ascomycota	Leotiomycetes	Thelebolales	Pseudeurotiaceae	Pseudogymnoascus	appendiculatus	Pseudogymnoascus	13	Unidentified-ecology	Unidentified-ecology	0
ABT2_winter	ASV9	0	ABT	Antillanca	Winter	Below treeline	2	Fungi	Ascomycota	Leotiomycetes	Thelebolales	Pseudeurotiaceae	Pseudogymnoascus	appendiculatus	Pseudogymnoascus	13	Unidentified-ecology	Unidentified-ecology	0
ABT3_winter	ASV9	0	ABT	Antillanca	Winter	Below treeline	3	Fungi	Ascomycota	Leotiomycetes	Thelebolales	Pseudeurotiaceae	Pseudogymnoascus	appendiculatus	Pseudogymnoascus	13	Unidentified-ecology	Unidentified-ecology	0
ABT4_winter	ASV9	0	ABT	Antillanca	Winter	Below treeline	4	Fungi	Ascomycota	Leotiomycetes	Thelebolales	Pseudeurotiaceae	Pseudogymnoascus	appendiculatus	Pseudogymnoascus	13	Unidentified-ecology	Unidentified-ecology	0
ABT5_winter	ASV9	0	ABT	Antillanca	Winter	Below treeline	5	Fungi	Ascomycota	Leotiomycetes	Thelebolales	Pseudeurotiaceae	Pseudogymnoascus	appendiculatus	Pseudogymnoascus	13	Unidentified-ecology	Unidentified-ecology	0
AT1_winter	ASV9	0	AT	Antillanca	Winter	Treeline	1	Fungi	Ascomycota	Leotiomycetes	Thelebolales	Pseudeurotiaceae	Pseudogymnoascus	appendiculatus	Pseudogymnoascus	13	Unidentified-ecology	Unidentified-ecology	0
AT2_winter	ASV9	0	AT	Antillanca	Winter	Treeline	2	Fungi	Ascomycota	Leotiomycetes	Thelebolales	Pseudeurotiaceae	Pseudogymnoascus	appendiculatus	Pseudogymnoascus	13	Unidentified-ecology	Unidentified-ecology	0
AT3_winter	ASV9	0	AT	Antillanca	Winter	Treeline	3	Fungi	Ascomycota	Leotiomycetes	Thelebolales	Pseudeurotiaceae	Pseudogymnoascus	appendiculatus	Pseudogymnoascus	13	Unidentified-ecology	Unidentified-ecology	0
AT4_winter	ASV9	0	AT	Antillanca	Winter	Treeline	4	Fungi	Ascomycota	Leotiomycetes	Thelebolales	Pseudeurotiaceae	Pseudogymnoascus	appendiculatus	Pseudogymnoascus	13	Unidentified-ecology	Unidentified-ecology	0
AT5_winter	ASV9	0	AT	Antillanca	Winter	Treeline	5	Fungi	Ascomycota	Leotiomycetes	Thelebolales	Pseudeurotiaceae	Pseudogymnoascus	appendiculatus	Pseudogymnoascus	13	Unidentified-ecology	Unidentified-ecology	0
VBT1_winter	ASV9	0	VBT	Villarrica	Winter	Below treeline	1	Fungi	Ascomycota	Leotiomycetes	Thelebolales	Pseudeurotiaceae	Pseudogymnoascus	appendiculatus	Pseudogymnoascus	13	Unidentified-ecology	Unidentified-ecology	0
VBT2_winter	ASV9	0	VBT	Villarrica	Winter	Below treeline	2	Fungi	Ascomycota	Leotiomycetes	Thelebolales	Pseudeurotiaceae	Pseudogymnoascus	appendiculatus	Pseudogymnoascus	13	Unidentified-ecology	Unidentified-ecology	0
VBT3_winter	ASV9	0	VBT	Villarrica	Winter	Below treeline	3	Fungi	Ascomycota	Leotiomycetes	Thelebolales	Pseudeurotiaceae	Pseudogymnoascus	appendiculatus	Pseudogymnoascus	13	Unidentified-ecology	Unidentified-ecology	0
VBT4_winter	ASV9	0	VBT	Villarrica	Winter	Below treeline	4	Fungi	Ascomycota	Leotiomycetes	Thelebolales	Pseudeurotiaceae	Pseudogymnoascus	appendiculatus	Pseudogymnoascus	13	Unidentified-ecology	Unidentified-ecology	0
VT1_winter	ASV9	0	VT	Villarrica	Winter	Treeline	1	Fungi	Ascomycota	Leotiomycetes	Thelebolales	Pseudeurotiaceae	Pseudogymnoascus	appendiculatus	Pseudogymnoascus	13	Unidentified-ecology	Unidentified-ecology	0
VT2_winter	ASV9	0	VT	Villarrica	Winter	Treeline	2	Fungi	Ascomycota	Leotiomycetes	Thelebolales	Pseudeurotiaceae	Pseudogymnoascus	appendiculatus	Pseudogymnoascus	13	Unidentified-ecology	Unidentified-ecology	0
VT3_winter	ASV9	0	VT	Villarrica	Winter	Treeline	3	Fungi	Ascomycota	Leotiomycetes	Thelebolales	Pseudeurotiaceae	Pseudogymnoascus	appendiculatus	Pseudogymnoascus	13	Unidentified-ecology	Unidentified-ecology	0
VT4_winter	ASV9	0	VT	Villarrica	Winter	Treeline	4	Fungi	Ascomycota	Leotiomycetes	Thelebolales	Pseudeurotiaceae	Pseudogymnoascus	appendiculatus	Pseudogymnoascus	13	Unidentified-ecology	Unidentified-ecology	0
VT5_winter	ASV9	0	VT	Villarrica	Winter	Treeline	5	Fungi	Ascomycota	Leotiomycetes	Thelebolales	Pseudeurotiaceae	Pseudogymnoascus	appendiculatus	Pseudogymnoascus	13	Unidentified-ecology	Unidentified-ecology	0
CHBT1_winter	ASV9	504	CHBT	Chillán	Winter	Below treeline	1	Fungi	Ascomycota	Leotiomycetes	Thelebolales	Pseudeurotiaceae	Pseudogymnoascus	appendiculatus	Pseudogymnoascus	13	Unidentified-ecology	Unidentified-ecology	0.85
CHBT2_winter	ASV9	212	CHBT	Chillán	Winter	Below treeline	2	Fungi	Ascomycota	Leotiomycetes	Thelebolales	Pseudeurotiaceae	Pseudogymnoascus	appendiculatus	Pseudogymnoascus	13	Unidentified-ecology	Unidentified-ecology	0.93
CHBT3_winter	ASV9	0	CHBT	Chillán	Winter	Below treeline	3	Fungi	Ascomycota	Leotiomycetes	Thelebolales	Pseudeurotiaceae	Pseudogymnoascus	appendiculatus	Pseudogymnoascus	13	Unidentified-ecology	Unidentified-ecology	0
CHBT4_winter	ASV9	0	CHBT	Chillán	Winter	Below treeline	4	Fungi	Ascomycota	Leotiomycetes	Thelebolales	Pseudeurotiaceae	Pseudogymnoascus	appendiculatus	Pseudogymnoascus	13	Unidentified-ecology	Unidentified-ecology	0
CHBT5_winter	ASV9	0	CHBT	Chillán	Winter	Below treeline	5	Fungi	Ascomycota	Leotiomycetes	Thelebolales	Pseudeurotiaceae	Pseudogymnoascus	appendiculatus	Pseudogymnoascus	13	Unidentified-ecology	Unidentified-ecology	0
CHT1_winter	ASV9	0	CHT	Chillán	Winter	Treeline	1	Fungi	Ascomycota	Leotiomycetes	Thelebolales	Pseudeurotiaceae	Pseudogymnoascus	appendiculatus	Pseudogymnoascus	13	Unidentified-ecology	Unidentified-ecology	0
CHT2_winter	ASV9	0	CHT	Chillán	Winter	Treeline	2	Fungi	Ascomycota	Leotiomycetes	Thelebolales	Pseudeurotiaceae	Pseudogymnoascus	appendiculatus	Pseudogymnoascus	13	Unidentified-ecology	Unidentified-ecology	0
CHT3_winter	ASV9	0	CHT	Chillán	Winter	Treeline	3	Fungi	Ascomycota	Leotiomycetes	Thelebolales	Pseudeurotiaceae	Pseudogymnoascus	appendiculatus	Pseudogymnoascus	13	Unidentified-ecology	Unidentified-ecology	0
CHT4_winter	ASV9	345	CHT	Chillán	Winter	Treeline	4	Fungi	Ascomycota	Leotiomycetes	Thelebolales	Pseudeurotiaceae	Pseudogymnoascus	appendiculatus	Pseudogymnoascus	13	Unidentified-ecology	Unidentified-ecology	0.91
CHT5_winter	ASV9	0	CHT	Chillán	Winter	Treeline	5	Fungi	Ascomycota	Leotiomycetes	Thelebolales	Pseudeurotiaceae	Pseudogymnoascus	appendiculatus	Pseudogymnoascus	13	Unidentified-ecology	Unidentified-ecology	0
CBT1_spring	ASV9	0	CBT	Coyhaique	Spring	Below treeline	1	Fungi	Ascomycota	Leotiomycetes	Thelebolales	Pseudeurotiaceae	Pseudogymnoascus	appendiculatus	Pseudogymnoascus	13	Unidentified-ecology	Unidentified-ecology	0
CBT2_spring	ASV9	0	CBT	Coyhaique	Spring	Below treeline	2	Fungi	Ascomycota	Leotiomycetes	Thelebolales	Pseudeurotiaceae	Pseudogymnoascus	appendiculatus	Pseudogymnoascus	13	Unidentified-ecology	Unidentified-ecology	0
CBT3_spring	ASV9	0	CBT	Coyhaique	Spring	Below treeline	3	Fungi	Ascomycota	Leotiomycetes	Thelebolales	Pseudeurotiaceae	Pseudogymnoascus	appendiculatus	Pseudogymnoascus	13	Unidentified-ecology	Unidentified-ecology	0
CBT4_spring	ASV9	0	CBT	Coyhaique	Spring	Below treeline	4	Fungi	Ascomycota	Leotiomycetes	Thelebolales	Pseudeurotiaceae	Pseudogymnoascus	appendiculatus	Pseudogymnoascus	13	Unidentified-ecology	Unidentified-ecology	0
CBT5_spring	ASV9	0	CBT	Coyhaique	Spring	Below treeline	5	Fungi	Ascomycota	Leotiomycetes	Thelebolales	Pseudeurotiaceae	Pseudogymnoascus	appendiculatus	Pseudogymnoascus	13	Unidentified-ecology	Unidentified-ecology	0
CT1_spring	ASV9	0	CT	Coyhaique	Spring	Treeline	1	Fungi	Ascomycota	Leotiomycetes	Thelebolales	Pseudeurotiaceae	Pseudogymnoascus	appendiculatus	Pseudogymnoascus	13	Unidentified-ecology	Unidentified-ecology	0
CT2_spring	ASV9	0	CT	Coyhaique	Spring	Treeline	2	Fungi	Ascomycota	Leotiomycetes	Thelebolales	Pseudeurotiaceae	Pseudogymnoascus	appendiculatus	Pseudogymnoascus	13	Unidentified-ecology	Unidentified-ecology	0
CT3_spring	ASV9	0	CT	Coyhaique	Spring	Treeline	3	Fungi	Ascomycota	Leotiomycetes	Thelebolales	Pseudeurotiaceae	Pseudogymnoascus	appendiculatus	Pseudogymnoascus	13	Unidentified-ecology	Unidentified-ecology	0
CT4_spring	ASV9	0	CT	Coyhaique	Spring	Treeline	4	Fungi	Ascomycota	Leotiomycetes	Thelebolales	Pseudeurotiaceae	Pseudogymnoascus	appendiculatus	Pseudogymnoascus	13	Unidentified-ecology	Unidentified-ecology	0
CT5_spring	ASV9	0	CT	Coyhaique	Spring	Treeline	5	Fungi	Ascomycota	Leotiomycetes	Thelebolales	Pseudeurotiaceae	Pseudogymnoascus	appendiculatus	Pseudogymnoascus	13	Unidentified-ecology	Unidentified-ecology	0
ABT2_spring	ASV9	0	ABT	Antillanca	Spring	Below treeline	2	Fungi	Ascomycota	Leotiomycetes	Thelebolales	Pseudeurotiaceae	Pseudogymnoascus	appendiculatus	Pseudogymnoascus	13	Unidentified-ecology	Unidentified-ecology	0
ABT3_spring	ASV9	0	ABT	Antillanca	Spring	Below treeline	3	Fungi	Ascomycota	Leotiomycetes	Thelebolales	Pseudeurotiaceae	Pseudogymnoascus	appendiculatus	Pseudogymnoascus	13	Unidentified-ecology	Unidentified-ecology	0
ABT4_spring	ASV9	0	ABT	Antillanca	Spring	Below treeline	4	Fungi	Ascomycota	Leotiomycetes	Thelebolales	Pseudeurotiaceae	Pseudogymnoascus	appendiculatus	Pseudogymnoascus	13	Unidentified-ecology	Unidentified-ecology	0
ABT5_spring	ASV9	0	ABT	Antillanca	Spring	Below treeline	5	Fungi	Ascomycota	Leotiomycetes	Thelebolales	Pseudeurotiaceae	Pseudogymnoascus	appendiculatus	Pseudogymnoascus	13	Unidentified-ecology	Unidentified-ecology	0
AT1_spring	ASV9	0	AT	Antillanca	Spring	Treeline	1	Fungi	Ascomycota	Leotiomycetes	Thelebolales	Pseudeurotiaceae	Pseudogymnoascus	appendiculatus	Pseudogymnoascus	13	Unidentified-ecology	Unidentified-ecology	0
AT2_spring	ASV9	0	AT	Antillanca	Spring	Treeline	2	Fungi	Ascomycota	Leotiomycetes	Thelebolales	Pseudeurotiaceae	Pseudogymnoascus	appendiculatus	Pseudogymnoascus	13	Unidentified-ecology	Unidentified-ecology	0
AT3_spring	ASV9	0	AT	Antillanca	Spring	Treeline	3	Fungi	Ascomycota	Leotiomycetes	Thelebolales	Pseudeurotiaceae	Pseudogymnoascus	appendiculatus	Pseudogymnoascus	13	Unidentified-ecology	Unidentified-ecology	0
AT4_spring	ASV9	0	AT	Antillanca	Spring	Treeline	4	Fungi	Ascomycota	Leotiomycetes	Thelebolales	Pseudeurotiaceae	Pseudogymnoascus	appendiculatus	Pseudogymnoascus	13	Unidentified-ecology	Unidentified-ecology	0
AT5_spring	ASV9	0	AT	Antillanca	Spring	Treeline	5	Fungi	Ascomycota	Leotiomycetes	Thelebolales	Pseudeurotiaceae	Pseudogymnoascus	appendiculatus	Pseudogymnoascus	13	Unidentified-ecology	Unidentified-ecology	0
VBT1_spring	ASV9	0	VBT	Villarrica	Spring	Below treeline	1	Fungi	Ascomycota	Leotiomycetes	Thelebolales	Pseudeurotiaceae	Pseudogymnoascus	appendiculatus	Pseudogymnoascus	13	Unidentified-ecology	Unidentified-ecology	0
VBT2_spring	ASV9	0	VBT	Villarrica	Spring	Below treeline	2	Fungi	Ascomycota	Leotiomycetes	Thelebolales	Pseudeurotiaceae	Pseudogymnoascus	appendiculatus	Pseudogymnoascus	13	Unidentified-ecology	Unidentified-ecology	0
VBT4_spring	ASV9	0	VBT	Villarrica	Spring	Below treeline	4	Fungi	Ascomycota	Leotiomycetes	Thelebolales	Pseudeurotiaceae	Pseudogymnoascus	appendiculatus	Pseudogymnoascus	13	Unidentified-ecology	Unidentified-ecology	0
VBT5_spring	ASV9	0	VBT	Villarrica	Spring	Below treeline	5	Fungi	Ascomycota	Leotiomycetes	Thelebolales	Pseudeurotiaceae	Pseudogymnoascus	appendiculatus	Pseudogymnoascus	13	Unidentified-ecology	Unidentified-ecology	0
VT1_spring	ASV9	0	VT	Villarrica	Spring	Treeline	1	Fungi	Ascomycota	Leotiomycetes	Thelebolales	Pseudeurotiaceae	Pseudogymnoascus	appendiculatus	Pseudogymnoascus	13	Unidentified-ecology	Unidentified-ecology	0
VT2_spring	ASV9	0	VT	Villarrica	Spring	Treeline	2	Fungi	Ascomycota	Leotiomycetes	Thelebolales	Pseudeurotiaceae	Pseudogymnoascus	appendiculatus	Pseudogymnoascus	13	Unidentified-ecology	Unidentified-ecology	0
VT3_spring	ASV9	0	VT	Villarrica	Spring	Treeline	3	Fungi	Ascomycota	Leotiomycetes	Thelebolales	Pseudeurotiaceae	Pseudogymnoascus	appendiculatus	Pseudogymnoascus	13	Unidentified-ecology	Unidentified-ecology	0
VT4_spring	ASV9	0	VT	Villarrica	Spring	Treeline	4	Fungi	Ascomycota	Leotiomycetes	Thelebolales	Pseudeurotiaceae	Pseudogymnoascus	appendiculatus	Pseudogymnoascus	13	Unidentified-ecology	Unidentified-ecology	0
VT5_spring	ASV9	0	VT	Villarrica	Spring	Treeline	5	Fungi	Ascomycota	Leotiomycetes	Thelebolales	Pseudeurotiaceae	Pseudogymnoascus	appendiculatus	Pseudogymnoascus	13	Unidentified-ecology	Unidentified-ecology	0
CHBT1_spring	ASV9	0	CHBT	Chillán	Spring	Below treeline	1	Fungi	Ascomycota	Leotiomycetes	Thelebolales	Pseudeurotiaceae	Pseudogymnoascus	appendiculatus	Pseudogymnoascus	13	Unidentified-ecology	Unidentified-ecology	0
CHBT2_spring	ASV9	0	CHBT	Chillán	Spring	Below treeline	2	Fungi	Ascomycota	Leotiomycetes	Thelebolales	Pseudeurotiaceae	Pseudogymnoascus	appendiculatus	Pseudogymnoascus	13	Unidentified-ecology	Unidentified-ecology	0
CHBT3_spring	ASV9	0	CHBT	Chillán	Spring	Below treeline	3	Fungi	Ascomycota	Leotiomycetes	Thelebolales	Pseudeurotiaceae	Pseudogymnoascus	appendiculatus	Pseudogymnoascus	13	Unidentified-ecology	Unidentified-ecology	0
CHBT4_spring	ASV9	0	CHBT	Chillán	Spring	Below treeline	4	Fungi	Ascomycota	Leotiomycetes	Thelebolales	Pseudeurotiaceae	Pseudogymnoascus	appendiculatus	Pseudogymnoascus	13	Unidentified-ecology	Unidentified-ecology	0
CHBT5_spring	ASV9	0	CHBT	Chillán	Spring	Below treeline	5	Fungi	Ascomycota	Leotiomycetes	Thelebolales	Pseudeurotiaceae	Pseudogymnoascus	appendiculatus	Pseudogymnoascus	13	Unidentified-ecology	Unidentified-ecology	0
CHT1_spring	ASV9	0	CHT	Chillán	Spring	Treeline	1	Fungi	Ascomycota	Leotiomycetes	Thelebolales	Pseudeurotiaceae	Pseudogymnoascus	appendiculatus	Pseudogymnoascus	13	Unidentified-ecology	Unidentified-ecology	0
CHT2_spring	ASV9	0	CHT	Chillán	Spring	Treeline	2	Fungi	Ascomycota	Leotiomycetes	Thelebolales	Pseudeurotiaceae	Pseudogymnoascus	appendiculatus	Pseudogymnoascus	13	Unidentified-ecology	Unidentified-ecology	0
CHT3_spring	ASV9	0	CHT	Chillán	Spring	Treeline	3	Fungi	Ascomycota	Leotiomycetes	Thelebolales	Pseudeurotiaceae	Pseudogymnoascus	appendiculatus	Pseudogymnoascus	13	Unidentified-ecology	Unidentified-ecology	0
CHT5_spring	ASV9	0	CHT	Chillán	Spring	Treeline	5	Fungi	Ascomycota	Leotiomycetes	Thelebolales	Pseudeurotiaceae	Pseudogymnoascus	appendiculatus	Pseudogymnoascus	13	Unidentified-ecology	Unidentified-ecology	0
CBT1_summer	ASV9	0	CBT	Coyhaique	Summer	Below treeline	1	Fungi	Ascomycota	Leotiomycetes	Thelebolales	Pseudeurotiaceae	Pseudogymnoascus	appendiculatus	Pseudogymnoascus	13	Unidentified-ecology	Unidentified-ecology	0
CBT2_summer	ASV9	0	CBT	Coyhaique	Summer	Below treeline	2	Fungi	Ascomycota	Leotiomycetes	Thelebolales	Pseudeurotiaceae	Pseudogymnoascus	appendiculatus	Pseudogymnoascus	13	Unidentified-ecology	Unidentified-ecology	0
CBT3_summer	ASV9	0	CBT	Coyhaique	Summer	Below treeline	3	Fungi	Ascomycota	Leotiomycetes	Thelebolales	Pseudeurotiaceae	Pseudogymnoascus	appendiculatus	Pseudogymnoascus	13	Unidentified-ecology	Unidentified-ecology	0
CBT4_summer	ASV9	0	CBT	Coyhaique	Summer	Below treeline	4	Fungi	Ascomycota	Leotiomycetes	Thelebolales	Pseudeurotiaceae	Pseudogymnoascus	appendiculatus	Pseudogymnoascus	13	Unidentified-ecology	Unidentified-ecology	0
CBT5_summer	ASV9	0	CBT	Coyhaique	Summer	Below treeline	5	Fungi	Ascomycota	Leotiomycetes	Thelebolales	Pseudeurotiaceae	Pseudogymnoascus	appendiculatus	Pseudogymnoascus	13	Unidentified-ecology	Unidentified-ecology	0
CT1_summer	ASV9	0	CT	Coyhaique	Summer	Treeline	1	Fungi	Ascomycota	Leotiomycetes	Thelebolales	Pseudeurotiaceae	Pseudogymnoascus	appendiculatus	Pseudogymnoascus	13	Unidentified-ecology	Unidentified-ecology	0
CT2_summer	ASV9	0	CT	Coyhaique	Summer	Treeline	2	Fungi	Ascomycota	Leotiomycetes	Thelebolales	Pseudeurotiaceae	Pseudogymnoascus	appendiculatus	Pseudogymnoascus	13	Unidentified-ecology	Unidentified-ecology	0
CT3_summer	ASV9	0	CT	Coyhaique	Summer	Treeline	3	Fungi	Ascomycota	Leotiomycetes	Thelebolales	Pseudeurotiaceae	Pseudogymnoascus	appendiculatus	Pseudogymnoascus	13	Unidentified-ecology	Unidentified-ecology	0
CT4_summer	ASV9	0	CT	Coyhaique	Summer	Treeline	4	Fungi	Ascomycota	Leotiomycetes	Thelebolales	Pseudeurotiaceae	Pseudogymnoascus	appendiculatus	Pseudogymnoascus	13	Unidentified-ecology	Unidentified-ecology	0
CT5_summer	ASV9	0	CT	Coyhaique	Summer	Treeline	5	Fungi	Ascomycota	Leotiomycetes	Thelebolales	Pseudeurotiaceae	Pseudogymnoascus	appendiculatus	Pseudogymnoascus	13	Unidentified-ecology	Unidentified-ecology	0
ABT1_summer	ASV9	0	ABT	Antillanca	Summer	Below treeline	1	Fungi	Ascomycota	Leotiomycetes	Thelebolales	Pseudeurotiaceae	Pseudogymnoascus	appendiculatus	Pseudogymnoascus	13	Unidentified-ecology	Unidentified-ecology	0
ABT2_summer	ASV9	0	ABT	Antillanca	Summer	Below treeline	2	Fungi	Ascomycota	Leotiomycetes	Thelebolales	Pseudeurotiaceae	Pseudogymnoascus	appendiculatus	Pseudogymnoascus	13	Unidentified-ecology	Unidentified-ecology	0
ABT3_summer	ASV9	0	ABT	Antillanca	Summer	Below treeline	3	Fungi	Ascomycota	Leotiomycetes	Thelebolales	Pseudeurotiaceae	Pseudogymnoascus	appendiculatus	Pseudogymnoascus	13	Unidentified-ecology	Unidentified-ecology	0
ABT4_summer	ASV9	0	ABT	Antillanca	Summer	Below treeline	4	Fungi	Ascomycota	Leotiomycetes	Thelebolales	Pseudeurotiaceae	Pseudogymnoascus	appendiculatus	Pseudogymnoascus	13	Unidentified-ecology	Unidentified-ecology	0
ABT5_summer	ASV9	0	ABT	Antillanca	Summer	Below treeline	5	Fungi	Ascomycota	Leotiomycetes	Thelebolales	Pseudeurotiaceae	Pseudogymnoascus	appendiculatus	Pseudogymnoascus	13	Unidentified-ecology	Unidentified-ecology	0
AT1_summer	ASV9	0	AT	Antillanca	Summer	Treeline	1	Fungi	Ascomycota	Leotiomycetes	Thelebolales	Pseudeurotiaceae	Pseudogymnoascus	appendiculatus	Pseudogymnoascus	13	Unidentified-ecology	Unidentified-ecology	0
AT2_summer	ASV9	0	AT	Antillanca	Summer	Treeline	2	Fungi	Ascomycota	Leotiomycetes	Thelebolales	Pseudeurotiaceae	Pseudogymnoascus	appendiculatus	Pseudogymnoascus	13	Unidentified-ecology	Unidentified-ecology	0
AT3_summer	ASV9	0	AT	Antillanca	Summer	Treeline	3	Fungi	Ascomycota	Leotiomycetes	Thelebolales	Pseudeurotiaceae	Pseudogymnoascus	appendiculatus	Pseudogymnoascus	13	Unidentified-ecology	Unidentified-ecology	0
AT4_summer	ASV9	0	AT	Antillanca	Summer	Treeline	4	Fungi	Ascomycota	Leotiomycetes	Thelebolales	Pseudeurotiaceae	Pseudogymnoascus	appendiculatus	Pseudogymnoascus	13	Unidentified-ecology	Unidentified-ecology	0
AT5_summer	ASV9	0	AT	Antillanca	Summer	Treeline	5	Fungi	Ascomycota	Leotiomycetes	Thelebolales	Pseudeurotiaceae	Pseudogymnoascus	appendiculatus	Pseudogymnoascus	13	Unidentified-ecology	Unidentified-ecology	0
VBT1_summer	ASV9	0	VBT	Villarrica	Summer	Below treeline	1	Fungi	Ascomycota	Leotiomycetes	Thelebolales	Pseudeurotiaceae	Pseudogymnoascus	appendiculatus	Pseudogymnoascus	13	Unidentified-ecology	Unidentified-ecology	0
VBT2_summer	ASV9	0	VBT	Villarrica	Summer	Below treeline	2	Fungi	Ascomycota	Leotiomycetes	Thelebolales	Pseudeurotiaceae	Pseudogymnoascus	appendiculatus	Pseudogymnoascus	13	Unidentified-ecology	Unidentified-ecology	0
VBT3_summer	ASV9	0	VBT	Villarrica	Summer	Below treeline	3	Fungi	Ascomycota	Leotiomycetes	Thelebolales	Pseudeurotiaceae	Pseudogymnoascus	appendiculatus	Pseudogymnoascus	13	Unidentified-ecology	Unidentified-ecology	0
VBT4_summer	ASV9	0	VBT	Villarrica	Summer	Below treeline	4	Fungi	Ascomycota	Leotiomycetes	Thelebolales	Pseudeurotiaceae	Pseudogymnoascus	appendiculatus	Pseudogymnoascus	13	Unidentified-ecology	Unidentified-ecology	0
VBT5_summer	ASV9	0	VBT	Villarrica	Summer	Below treeline	5	Fungi	Ascomycota	Leotiomycetes	Thelebolales	Pseudeurotiaceae	Pseudogymnoascus	appendiculatus	Pseudogymnoascus	13	Unidentified-ecology	Unidentified-ecology	0
VT1_summer	ASV9	0	VT	Villarrica	Summer	Treeline	1	Fungi	Ascomycota	Leotiomycetes	Thelebolales	Pseudeurotiaceae	Pseudogymnoascus	appendiculatus	Pseudogymnoascus	13	Unidentified-ecology	Unidentified-ecology	0
VT2_summer	ASV9	0	VT	Villarrica	Summer	Treeline	2	Fungi	Ascomycota	Leotiomycetes	Thelebolales	Pseudeurotiaceae	Pseudogymnoascus	appendiculatus	Pseudogymnoascus	13	Unidentified-ecology	Unidentified-ecology	0
VT3_summer	ASV9	0	VT	Villarrica	Summer	Treeline	3	Fungi	Ascomycota	Leotiomycetes	Thelebolales	Pseudeurotiaceae	Pseudogymnoascus	appendiculatus	Pseudogymnoascus	13	Unidentified-ecology	Unidentified-ecology	0
VT4_summer	ASV9	0	VT	Villarrica	Summer	Treeline	4	Fungi	Ascomycota	Leotiomycetes	Thelebolales	Pseudeurotiaceae	Pseudogymnoascus	appendiculatus	Pseudogymnoascus	13	Unidentified-ecology	Unidentified-ecology	0
VT5_summer	ASV9	0	VT	Villarrica	Summer	Treeline	5	Fungi	Ascomycota	Leotiomycetes	Thelebolales	Pseudeurotiaceae	Pseudogymnoascus	appendiculatus	Pseudogymnoascus	13	Unidentified-ecology	Unidentified-ecology	0
CHBT1_summer	ASV9	0	CHBT	Chillán	Summer	Below treeline	1	Fungi	Ascomycota	Leotiomycetes	Thelebolales	Pseudeurotiaceae	Pseudogymnoascus	appendiculatus	Pseudogymnoascus	13	Unidentified-ecology	Unidentified-ecology	0
CHBT2_summer	ASV9	0	CHBT	Chillán	Summer	Below treeline	2	Fungi	Ascomycota	Leotiomycetes	Thelebolales	Pseudeurotiaceae	Pseudogymnoascus	appendiculatus	Pseudogymnoascus	13	Unidentified-ecology	Unidentified-ecology	0
CHBT3_summer	ASV9	0	CHBT	Chillán	Summer	Below treeline	3	Fungi	Ascomycota	Leotiomycetes	Thelebolales	Pseudeurotiaceae	Pseudogymnoascus	appendiculatus	Pseudogymnoascus	13	Unidentified-ecology	Unidentified-ecology	0
CHBT4_summer	ASV9	131	CHBT	Chillán	Summer	Below treeline	4	Fungi	Ascomycota	Leotiomycetes	Thelebolales	Pseudeurotiaceae	Pseudogymnoascus	appendiculatus	Pseudogymnoascus	13	Unidentified-ecology	Unidentified-ecology	0.3
CHBT5_summer	ASV9	0	CHBT	Chillán	Summer	Below treeline	5	Fungi	Ascomycota	Leotiomycetes	Thelebolales	Pseudeurotiaceae	Pseudogymnoascus	appendiculatus	Pseudogymnoascus	13	Unidentified-ecology	Unidentified-ecology	0
CHT1_summer	ASV9	0	CHT	Chillán	Summer	Treeline	1	Fungi	Ascomycota	Leotiomycetes	Thelebolales	Pseudeurotiaceae	Pseudogymnoascus	appendiculatus	Pseudogymnoascus	13	Unidentified-ecology	Unidentified-ecology	0
CHT2_summer	ASV9	0	CHT	Chillán	Summer	Treeline	2	Fungi	Ascomycota	Leotiomycetes	Thelebolales	Pseudeurotiaceae	Pseudogymnoascus	appendiculatus	Pseudogymnoascus	13	Unidentified-ecology	Unidentified-ecology	0
CHT3_summer	ASV9	0	CHT	Chillán	Summer	Treeline	3	Fungi	Ascomycota	Leotiomycetes	Thelebolales	Pseudeurotiaceae	Pseudogymnoascus	appendiculatus	Pseudogymnoascus	13	Unidentified-ecology	Unidentified-ecology	0
CHT4_summer	ASV9	0	CHT	Chillán	Summer	Treeline	4	Fungi	Ascomycota	Leotiomycetes	Thelebolales	Pseudeurotiaceae	Pseudogymnoascus	appendiculatus	Pseudogymnoascus	13	Unidentified-ecology	Unidentified-ecology	0
CHT5_summer	ASV9	0	CHT	Chillán	Summer	Treeline	5	Fungi	Ascomycota	Leotiomycetes	Thelebolales	Pseudeurotiaceae	Pseudogymnoascus	appendiculatus	Pseudogymnoascus	13	Unidentified-ecology	Unidentified-ecology	0
CBT1_fall	ASV10	0	CBT	Coyhaique	Fall	Below treeline	1	Fungi	Mucoromycota	Umbelopsidomycetes	Umbelopsidales	Umbelopsidaceae	Umbelopsis	NA	Umbelopsis	13	Saprotroph	Saprotroph	0
CBT2_fall	ASV10	417	CBT	Coyhaique	Fall	Below treeline	2	Fungi	Mucoromycota	Umbelopsidomycetes	Umbelopsidales	Umbelopsidaceae	Umbelopsis	NA	Umbelopsis	13	Saprotroph	Saprotroph	0.93
CBT3_fall	ASV10	9151	CBT	Coyhaique	Fall	Below treeline	3	Fungi	Mucoromycota	Umbelopsidomycetes	Umbelopsidales	Umbelopsidaceae	Umbelopsis	NA	Umbelopsis	13	Saprotroph	Saprotroph	5.95
ABT1_fall	ASV10	0	ABT	Antillanca	Fall	Below treeline	1	Fungi	Mucoromycota	Umbelopsidomycetes	Umbelopsidales	Umbelopsidaceae	Umbelopsis	NA	Umbelopsis	13	Saprotroph	Saprotroph	0
ABT2_fall	ASV10	0	ABT	Antillanca	Fall	Below treeline	2	Fungi	Mucoromycota	Umbelopsidomycetes	Umbelopsidales	Umbelopsidaceae	Umbelopsis	NA	Umbelopsis	13	Saprotroph	Saprotroph	0
ABT3_fall	ASV10	0	ABT	Antillanca	Fall	Below treeline	3	Fungi	Mucoromycota	Umbelopsidomycetes	Umbelopsidales	Umbelopsidaceae	Umbelopsis	NA	Umbelopsis	13	Saprotroph	Saprotroph	0
AT1_fall	ASV10	0	AT	Antillanca	Fall	Treeline	1	Fungi	Mucoromycota	Umbelopsidomycetes	Umbelopsidales	Umbelopsidaceae	Umbelopsis	NA	Umbelopsis	13	Saprotroph	Saprotroph	0
AT2_fall	ASV10	176	AT	Antillanca	Fall	Treeline	2	Fungi	Mucoromycota	Umbelopsidomycetes	Umbelopsidales	Umbelopsidaceae	Umbelopsis	NA	Umbelopsis	13	Saprotroph	Saprotroph	0.52
AT3_fall	ASV10	0	AT	Antillanca	Fall	Treeline	3	Fungi	Mucoromycota	Umbelopsidomycetes	Umbelopsidales	Umbelopsidaceae	Umbelopsis	NA	Umbelopsis	13	Saprotroph	Saprotroph	0
VBT1_fall	ASV10	0	VBT	Villarrica	Fall	Below treeline	1	Fungi	Mucoromycota	Umbelopsidomycetes	Umbelopsidales	Umbelopsidaceae	Umbelopsis	NA	Umbelopsis	13	Saprotroph	Saprotroph	0
VBT2_fall	ASV10	0	VBT	Villarrica	Fall	Below treeline	2	Fungi	Mucoromycota	Umbelopsidomycetes	Umbelopsidales	Umbelopsidaceae	Umbelopsis	NA	Umbelopsis	13	Saprotroph	Saprotroph	0
VBT3_fall	ASV10	0	VBT	Villarrica	Fall	Below treeline	3	Fungi	Mucoromycota	Umbelopsidomycetes	Umbelopsidales	Umbelopsidaceae	Umbelopsis	NA	Umbelopsis	13	Saprotroph	Saprotroph	0
VT1_fall	ASV10	29	VT	Villarrica	Fall	Treeline	1	Fungi	Mucoromycota	Umbelopsidomycetes	Umbelopsidales	Umbelopsidaceae	Umbelopsis	NA	Umbelopsis	13	Saprotroph	Saprotroph	0.24
VT2_fall	ASV10	244	VT	Villarrica	Fall	Treeline	2	Fungi	Mucoromycota	Umbelopsidomycetes	Umbelopsidales	Umbelopsidaceae	Umbelopsis	NA	Umbelopsis	13	Saprotroph	Saprotroph	0.24
VT3_fall	ASV10	153	VT	Villarrica	Fall	Treeline	3	Fungi	Mucoromycota	Umbelopsidomycetes	Umbelopsidales	Umbelopsidaceae	Umbelopsis	NA	Umbelopsis	13	Saprotroph	Saprotroph	0.14
CHBT1_fall	ASV10	355	CHBT	Chillán	Fall	Below treeline	1	Fungi	Mucoromycota	Umbelopsidomycetes	Umbelopsidales	Umbelopsidaceae	Umbelopsis	NA	Umbelopsis	13	Saprotroph	Saprotroph	2.55
CHBT2_fall	ASV10	2851	CHBT	Chillán	Fall	Below treeline	2	Fungi	Mucoromycota	Umbelopsidomycetes	Umbelopsidales	Umbelopsidaceae	Umbelopsis	NA	Umbelopsis	13	Saprotroph	Saprotroph	2.09
CHBT3_fall	ASV10	99	CHBT	Chillán	Fall	Below treeline	3	Fungi	Mucoromycota	Umbelopsidomycetes	Umbelopsidales	Umbelopsidaceae	Umbelopsis	NA	Umbelopsis	13	Saprotroph	Saprotroph	0.14
CHT1_fall	ASV10	4839	CHT	Chillán	Fall	Treeline	1	Fungi	Mucoromycota	Umbelopsidomycetes	Umbelopsidales	Umbelopsidaceae	Umbelopsis	NA	Umbelopsis	13	Saprotroph	Saprotroph	5.69
CHT2_fall	ASV10	534	CHT	Chillán	Fall	Treeline	2	Fungi	Mucoromycota	Umbelopsidomycetes	Umbelopsidales	Umbelopsidaceae	Umbelopsis	NA	Umbelopsis	13	Saprotroph	Saprotroph	0.85
CHT3_fall	ASV10	663	CHT	Chillán	Fall	Treeline	3	Fungi	Mucoromycota	Umbelopsidomycetes	Umbelopsidales	Umbelopsidaceae	Umbelopsis	NA	Umbelopsis	13	Saprotroph	Saprotroph	0.33
CBT1_winter	ASV10	0	CBT	Coyhaique	Winter	Below treeline	1	Fungi	Mucoromycota	Umbelopsidomycetes	Umbelopsidales	Umbelopsidaceae	Umbelopsis	NA	Umbelopsis	13	Saprotroph	Saprotroph	0
CBT2_winter	ASV10	256	CBT	Coyhaique	Winter	Below treeline	2	Fungi	Mucoromycota	Umbelopsidomycetes	Umbelopsidales	Umbelopsidaceae	Umbelopsis	NA	Umbelopsis	13	Saprotroph	Saprotroph	0.61
CBT3_winter	ASV10	0	CBT	Coyhaique	Winter	Below treeline	3	Fungi	Mucoromycota	Umbelopsidomycetes	Umbelopsidales	Umbelopsidaceae	Umbelopsis	NA	Umbelopsis	13	Saprotroph	Saprotroph	0
CBT4_winter	ASV10	0	CBT	Coyhaique	Winter	Below treeline	4	Fungi	Mucoromycota	Umbelopsidomycetes	Umbelopsidales	Umbelopsidaceae	Umbelopsis	NA	Umbelopsis	13	Saprotroph	Saprotroph	0
CBT5_winter	ASV10	1440	CBT	Coyhaique	Winter	Below treeline	5	Fungi	Mucoromycota	Umbelopsidomycetes	Umbelopsidales	Umbelopsidaceae	Umbelopsis	NA	Umbelopsis	13	Saprotroph	Saprotroph	2.58
CT1_winter	ASV10	0	CT	Coyhaique	Winter	Treeline	1	Fungi	Mucoromycota	Umbelopsidomycetes	Umbelopsidales	Umbelopsidaceae	Umbelopsis	NA	Umbelopsis	13	Saprotroph	Saprotroph	0
CT2_winter	ASV10	0	CT	Coyhaique	Winter	Treeline	2	Fungi	Mucoromycota	Umbelopsidomycetes	Umbelopsidales	Umbelopsidaceae	Umbelopsis	NA	Umbelopsis	13	Saprotroph	Saprotroph	0
CT3_winter	ASV10	0	CT	Coyhaique	Winter	Treeline	3	Fungi	Mucoromycota	Umbelopsidomycetes	Umbelopsidales	Umbelopsidaceae	Umbelopsis	NA	Umbelopsis	13	Saprotroph	Saprotroph	0
CT4_winter	ASV10	0	CT	Coyhaique	Winter	Treeline	4	Fungi	Mucoromycota	Umbelopsidomycetes	Umbelopsidales	Umbelopsidaceae	Umbelopsis	NA	Umbelopsis	13	Saprotroph	Saprotroph	0
CT5_winter	ASV10	0	CT	Coyhaique	Winter	Treeline	5	Fungi	Mucoromycota	Umbelopsidomycetes	Umbelopsidales	Umbelopsidaceae	Umbelopsis	NA	Umbelopsis	13	Saprotroph	Saprotroph	0
ABT1_winter	ASV10	0	ABT	Antillanca	Winter	Below treeline	1	Fungi	Mucoromycota	Umbelopsidomycetes	Umbelopsidales	Umbelopsidaceae	Umbelopsis	NA	Umbelopsis	13	Saprotroph	Saprotroph	0
ABT2_winter	ASV10	0	ABT	Antillanca	Winter	Below treeline	2	Fungi	Mucoromycota	Umbelopsidomycetes	Umbelopsidales	Umbelopsidaceae	Umbelopsis	NA	Umbelopsis	13	Saprotroph	Saprotroph	0
ABT3_winter	ASV10	0	ABT	Antillanca	Winter	Below treeline	3	Fungi	Mucoromycota	Umbelopsidomycetes	Umbelopsidales	Umbelopsidaceae	Umbelopsis	NA	Umbelopsis	13	Saprotroph	Saprotroph	0
ABT4_winter	ASV10	0	ABT	Antillanca	Winter	Below treeline	4	Fungi	Mucoromycota	Umbelopsidomycetes	Umbelopsidales	Umbelopsidaceae	Umbelopsis	NA	Umbelopsis	13	Saprotroph	Saprotroph	0
ABT5_winter	ASV10	0	ABT	Antillanca	Winter	Below treeline	5	Fungi	Mucoromycota	Umbelopsidomycetes	Umbelopsidales	Umbelopsidaceae	Umbelopsis	NA	Umbelopsis	13	Saprotroph	Saprotroph	0
AT1_winter	ASV10	0	AT	Antillanca	Winter	Treeline	1	Fungi	Mucoromycota	Umbelopsidomycetes	Umbelopsidales	Umbelopsidaceae	Umbelopsis	NA	Umbelopsis	13	Saprotroph	Saprotroph	0
AT2_winter	ASV10	0	AT	Antillanca	Winter	Treeline	2	Fungi	Mucoromycota	Umbelopsidomycetes	Umbelopsidales	Umbelopsidaceae	Umbelopsis	NA	Umbelopsis	13	Saprotroph	Saprotroph	0
AT3_winter	ASV10	0	AT	Antillanca	Winter	Treeline	3	Fungi	Mucoromycota	Umbelopsidomycetes	Umbelopsidales	Umbelopsidaceae	Umbelopsis	NA	Umbelopsis	13	Saprotroph	Saprotroph	0
AT4_winter	ASV10	0	AT	Antillanca	Winter	Treeline	4	Fungi	Mucoromycota	Umbelopsidomycetes	Umbelopsidales	Umbelopsidaceae	Umbelopsis	NA	Umbelopsis	13	Saprotroph	Saprotroph	0
AT5_winter	ASV10	0	AT	Antillanca	Winter	Treeline	5	Fungi	Mucoromycota	Umbelopsidomycetes	Umbelopsidales	Umbelopsidaceae	Umbelopsis	NA	Umbelopsis	13	Saprotroph	Saprotroph	0
VBT1_winter	ASV10	0	VBT	Villarrica	Winter	Below treeline	1	Fungi	Mucoromycota	Umbelopsidomycetes	Umbelopsidales	Umbelopsidaceae	Umbelopsis	NA	Umbelopsis	13	Saprotroph	Saprotroph	0
VBT2_winter	ASV10	0	VBT	Villarrica	Winter	Below treeline	2	Fungi	Mucoromycota	Umbelopsidomycetes	Umbelopsidales	Umbelopsidaceae	Umbelopsis	NA	Umbelopsis	13	Saprotroph	Saprotroph	0
VBT3_winter	ASV10	0	VBT	Villarrica	Winter	Below treeline	3	Fungi	Mucoromycota	Umbelopsidomycetes	Umbelopsidales	Umbelopsidaceae	Umbelopsis	NA	Umbelopsis	13	Saprotroph	Saprotroph	0
VBT4_winter	ASV10	0	VBT	Villarrica	Winter	Below treeline	4	Fungi	Mucoromycota	Umbelopsidomycetes	Umbelopsidales	Umbelopsidaceae	Umbelopsis	NA	Umbelopsis	13	Saprotroph	Saprotroph	0
VT1_winter	ASV10	109	VT	Villarrica	Winter	Treeline	1	Fungi	Mucoromycota	Umbelopsidomycetes	Umbelopsidales	Umbelopsidaceae	Umbelopsis	NA	Umbelopsis	13	Saprotroph	Saprotroph	0.17
VT2_winter	ASV10	188	VT	Villarrica	Winter	Treeline	2	Fungi	Mucoromycota	Umbelopsidomycetes	Umbelopsidales	Umbelopsidaceae	Umbelopsis	NA	Umbelopsis	13	Saprotroph	Saprotroph	0.39
VT3_winter	ASV10	0	VT	Villarrica	Winter	Treeline	3	Fungi	Mucoromycota	Umbelopsidomycetes	Umbelopsidales	Umbelopsidaceae	Umbelopsis	NA	Umbelopsis	13	Saprotroph	Saprotroph	0
VT4_winter	ASV10	0	VT	Villarrica	Winter	Treeline	4	Fungi	Mucoromycota	Umbelopsidomycetes	Umbelopsidales	Umbelopsidaceae	Umbelopsis	NA	Umbelopsis	13	Saprotroph	Saprotroph	0
VT5_winter	ASV10	0	VT	Villarrica	Winter	Treeline	5	Fungi	Mucoromycota	Umbelopsidomycetes	Umbelopsidales	Umbelopsidaceae	Umbelopsis	NA	Umbelopsis	13	Saprotroph	Saprotroph	0
CHBT1_winter	ASV10	858	CHBT	Chillán	Winter	Below treeline	1	Fungi	Mucoromycota	Umbelopsidomycetes	Umbelopsidales	Umbelopsidaceae	Umbelopsis	NA	Umbelopsis	13	Saprotroph	Saprotroph	1.45
CHBT2_winter	ASV10	435	CHBT	Chillán	Winter	Below treeline	2	Fungi	Mucoromycota	Umbelopsidomycetes	Umbelopsidales	Umbelopsidaceae	Umbelopsis	NA	Umbelopsis	13	Saprotroph	Saprotroph	1.9
CHBT3_winter	ASV10	2138	CHBT	Chillán	Winter	Below treeline	3	Fungi	Mucoromycota	Umbelopsidomycetes	Umbelopsidales	Umbelopsidaceae	Umbelopsis	NA	Umbelopsis	13	Saprotroph	Saprotroph	4.32
CHBT4_winter	ASV10	330	CHBT	Chillán	Winter	Below treeline	4	Fungi	Mucoromycota	Umbelopsidomycetes	Umbelopsidales	Umbelopsidaceae	Umbelopsis	NA	Umbelopsis	13	Saprotroph	Saprotroph	0.67
CHBT5_winter	ASV10	0	CHBT	Chillán	Winter	Below treeline	5	Fungi	Mucoromycota	Umbelopsidomycetes	Umbelopsidales	Umbelopsidaceae	Umbelopsis	NA	Umbelopsis	13	Saprotroph	Saprotroph	0
CHT1_winter	ASV10	0	CHT	Chillán	Winter	Treeline	1	Fungi	Mucoromycota	Umbelopsidomycetes	Umbelopsidales	Umbelopsidaceae	Umbelopsis	NA	Umbelopsis	13	Saprotroph	Saprotroph	0
CHT2_winter	ASV10	2739	CHT	Chillán	Winter	Treeline	2	Fungi	Mucoromycota	Umbelopsidomycetes	Umbelopsidales	Umbelopsidaceae	Umbelopsis	NA	Umbelopsis	13	Saprotroph	Saprotroph	5.75
CHT3_winter	ASV10	3151	CHT	Chillán	Winter	Treeline	3	Fungi	Mucoromycota	Umbelopsidomycetes	Umbelopsidales	Umbelopsidaceae	Umbelopsis	NA	Umbelopsis	13	Saprotroph	Saprotroph	5.33
CHT4_winter	ASV10	1730	CHT	Chillán	Winter	Treeline	4	Fungi	Mucoromycota	Umbelopsidomycetes	Umbelopsidales	Umbelopsidaceae	Umbelopsis	NA	Umbelopsis	13	Saprotroph	Saprotroph	4.57
CHT5_winter	ASV10	1494	CHT	Chillán	Winter	Treeline	5	Fungi	Mucoromycota	Umbelopsidomycetes	Umbelopsidales	Umbelopsidaceae	Umbelopsis	NA	Umbelopsis	13	Saprotroph	Saprotroph	3.92
CBT1_spring	ASV10	0	CBT	Coyhaique	Spring	Below treeline	1	Fungi	Mucoromycota	Umbelopsidomycetes	Umbelopsidales	Umbelopsidaceae	Umbelopsis	NA	Umbelopsis	13	Saprotroph	Saprotroph	0
CBT2_spring	ASV10	0	CBT	Coyhaique	Spring	Below treeline	2	Fungi	Mucoromycota	Umbelopsidomycetes	Umbelopsidales	Umbelopsidaceae	Umbelopsis	NA	Umbelopsis	13	Saprotroph	Saprotroph	0
CBT3_spring	ASV10	484	CBT	Coyhaique	Spring	Below treeline	3	Fungi	Mucoromycota	Umbelopsidomycetes	Umbelopsidales	Umbelopsidaceae	Umbelopsis	NA	Umbelopsis	13	Saprotroph	Saprotroph	0.89
CBT4_spring	ASV10	0	CBT	Coyhaique	Spring	Below treeline	4	Fungi	Mucoromycota	Umbelopsidomycetes	Umbelopsidales	Umbelopsidaceae	Umbelopsis	NA	Umbelopsis	13	Saprotroph	Saprotroph	0
CBT5_spring	ASV10	0	CBT	Coyhaique	Spring	Below treeline	5	Fungi	Mucoromycota	Umbelopsidomycetes	Umbelopsidales	Umbelopsidaceae	Umbelopsis	NA	Umbelopsis	13	Saprotroph	Saprotroph	0
CT1_spring	ASV10	0	CT	Coyhaique	Spring	Treeline	1	Fungi	Mucoromycota	Umbelopsidomycetes	Umbelopsidales	Umbelopsidaceae	Umbelopsis	NA	Umbelopsis	13	Saprotroph	Saprotroph	0
CT2_spring	ASV10	0	CT	Coyhaique	Spring	Treeline	2	Fungi	Mucoromycota	Umbelopsidomycetes	Umbelopsidales	Umbelopsidaceae	Umbelopsis	NA	Umbelopsis	13	Saprotroph	Saprotroph	0
CT3_spring	ASV10	0	CT	Coyhaique	Spring	Treeline	3	Fungi	Mucoromycota	Umbelopsidomycetes	Umbelopsidales	Umbelopsidaceae	Umbelopsis	NA	Umbelopsis	13	Saprotroph	Saprotroph	0
CT4_spring	ASV10	0	CT	Coyhaique	Spring	Treeline	4	Fungi	Mucoromycota	Umbelopsidomycetes	Umbelopsidales	Umbelopsidaceae	Umbelopsis	NA	Umbelopsis	13	Saprotroph	Saprotroph	0
CT5_spring	ASV10	0	CT	Coyhaique	Spring	Treeline	5	Fungi	Mucoromycota	Umbelopsidomycetes	Umbelopsidales	Umbelopsidaceae	Umbelopsis	NA	Umbelopsis	13	Saprotroph	Saprotroph	0
ABT2_spring	ASV10	0	ABT	Antillanca	Spring	Below treeline	2	Fungi	Mucoromycota	Umbelopsidomycetes	Umbelopsidales	Umbelopsidaceae	Umbelopsis	NA	Umbelopsis	13	Saprotroph	Saprotroph	0
ABT3_spring	ASV10	0	ABT	Antillanca	Spring	Below treeline	3	Fungi	Mucoromycota	Umbelopsidomycetes	Umbelopsidales	Umbelopsidaceae	Umbelopsis	NA	Umbelopsis	13	Saprotroph	Saprotroph	0
ABT4_spring	ASV10	0	ABT	Antillanca	Spring	Below treeline	4	Fungi	Mucoromycota	Umbelopsidomycetes	Umbelopsidales	Umbelopsidaceae	Umbelopsis	NA	Umbelopsis	13	Saprotroph	Saprotroph	0
ABT5_spring	ASV10	0	ABT	Antillanca	Spring	Below treeline	5	Fungi	Mucoromycota	Umbelopsidomycetes	Umbelopsidales	Umbelopsidaceae	Umbelopsis	NA	Umbelopsis	13	Saprotroph	Saprotroph	0
AT1_spring	ASV10	0	AT	Antillanca	Spring	Treeline	1	Fungi	Mucoromycota	Umbelopsidomycetes	Umbelopsidales	Umbelopsidaceae	Umbelopsis	NA	Umbelopsis	13	Saprotroph	Saprotroph	0
AT2_spring	ASV10	1772	AT	Antillanca	Spring	Treeline	2	Fungi	Mucoromycota	Umbelopsidomycetes	Umbelopsidales	Umbelopsidaceae	Umbelopsis	NA	Umbelopsis	13	Saprotroph	Saprotroph	2.58
AT3_spring	ASV10	0	AT	Antillanca	Spring	Treeline	3	Fungi	Mucoromycota	Umbelopsidomycetes	Umbelopsidales	Umbelopsidaceae	Umbelopsis	NA	Umbelopsis	13	Saprotroph	Saprotroph	0
AT4_spring	ASV10	0	AT	Antillanca	Spring	Treeline	4	Fungi	Mucoromycota	Umbelopsidomycetes	Umbelopsidales	Umbelopsidaceae	Umbelopsis	NA	Umbelopsis	13	Saprotroph	Saprotroph	0
AT5_spring	ASV10	0	AT	Antillanca	Spring	Treeline	5	Fungi	Mucoromycota	Umbelopsidomycetes	Umbelopsidales	Umbelopsidaceae	Umbelopsis	NA	Umbelopsis	13	Saprotroph	Saprotroph	0
VBT1_spring	ASV10	0	VBT	Villarrica	Spring	Below treeline	1	Fungi	Mucoromycota	Umbelopsidomycetes	Umbelopsidales	Umbelopsidaceae	Umbelopsis	NA	Umbelopsis	13	Saprotroph	Saprotroph	0
VBT2_spring	ASV10	0	VBT	Villarrica	Spring	Below treeline	2	Fungi	Mucoromycota	Umbelopsidomycetes	Umbelopsidales	Umbelopsidaceae	Umbelopsis	NA	Umbelopsis	13	Saprotroph	Saprotroph	0
VBT4_spring	ASV10	0	VBT	Villarrica	Spring	Below treeline	4	Fungi	Mucoromycota	Umbelopsidomycetes	Umbelopsidales	Umbelopsidaceae	Umbelopsis	NA	Umbelopsis	13	Saprotroph	Saprotroph	0
VBT5_spring	ASV10	0	VBT	Villarrica	Spring	Below treeline	5	Fungi	Mucoromycota	Umbelopsidomycetes	Umbelopsidales	Umbelopsidaceae	Umbelopsis	NA	Umbelopsis	13	Saprotroph	Saprotroph	0
VT1_spring	ASV10	1192	VT	Villarrica	Spring	Treeline	1	Fungi	Mucoromycota	Umbelopsidomycetes	Umbelopsidales	Umbelopsidaceae	Umbelopsis	NA	Umbelopsis	13	Saprotroph	Saprotroph	1.7
VT2_spring	ASV10	812	VT	Villarrica	Spring	Treeline	2	Fungi	Mucoromycota	Umbelopsidomycetes	Umbelopsidales	Umbelopsidaceae	Umbelopsis	NA	Umbelopsis	13	Saprotroph	Saprotroph	1.22
VT3_spring	ASV10	0	VT	Villarrica	Spring	Treeline	3	Fungi	Mucoromycota	Umbelopsidomycetes	Umbelopsidales	Umbelopsidaceae	Umbelopsis	NA	Umbelopsis	13	Saprotroph	Saprotroph	0
VT4_spring	ASV10	0	VT	Villarrica	Spring	Treeline	4	Fungi	Mucoromycota	Umbelopsidomycetes	Umbelopsidales	Umbelopsidaceae	Umbelopsis	NA	Umbelopsis	13	Saprotroph	Saprotroph	0
VT5_spring	ASV10	786	VT	Villarrica	Spring	Treeline	5	Fungi	Mucoromycota	Umbelopsidomycetes	Umbelopsidales	Umbelopsidaceae	Umbelopsis	NA	Umbelopsis	13	Saprotroph	Saprotroph	1.69
CHBT1_spring	ASV10	1713	CHBT	Chillán	Spring	Below treeline	1	Fungi	Mucoromycota	Umbelopsidomycetes	Umbelopsidales	Umbelopsidaceae	Umbelopsis	NA	Umbelopsis	13	Saprotroph	Saprotroph	2.74
CHBT2_spring	ASV10	0	CHBT	Chillán	Spring	Below treeline	2	Fungi	Mucoromycota	Umbelopsidomycetes	Umbelopsidales	Umbelopsidaceae	Umbelopsis	NA	Umbelopsis	13	Saprotroph	Saprotroph	0
CHBT3_spring	ASV10	391	CHBT	Chillán	Spring	Below treeline	3	Fungi	Mucoromycota	Umbelopsidomycetes	Umbelopsidales	Umbelopsidaceae	Umbelopsis	NA	Umbelopsis	13	Saprotroph	Saprotroph	6.59
CHBT4_spring	ASV10	3513	CHBT	Chillán	Spring	Below treeline	4	Fungi	Mucoromycota	Umbelopsidomycetes	Umbelopsidales	Umbelopsidaceae	Umbelopsis	NA	Umbelopsis	13	Saprotroph	Saprotroph	5.27
CHBT5_spring	ASV10	1527	CHBT	Chillán	Spring	Below treeline	5	Fungi	Mucoromycota	Umbelopsidomycetes	Umbelopsidales	Umbelopsidaceae	Umbelopsis	NA	Umbelopsis	13	Saprotroph	Saprotroph	2.03
CHT1_spring	ASV10	0	CHT	Chillán	Spring	Treeline	1	Fungi	Mucoromycota	Umbelopsidomycetes	Umbelopsidales	Umbelopsidaceae	Umbelopsis	NA	Umbelopsis	13	Saprotroph	Saprotroph	0
CHT2_spring	ASV10	7962	CHT	Chillán	Spring	Treeline	2	Fungi	Mucoromycota	Umbelopsidomycetes	Umbelopsidales	Umbelopsidaceae	Umbelopsis	NA	Umbelopsis	13	Saprotroph	Saprotroph	8.28
CHT3_spring	ASV10	1877	CHT	Chillán	Spring	Treeline	3	Fungi	Mucoromycota	Umbelopsidomycetes	Umbelopsidales	Umbelopsidaceae	Umbelopsis	NA	Umbelopsis	13	Saprotroph	Saprotroph	2.26
CHT5_spring	ASV10	3669	CHT	Chillán	Spring	Treeline	5	Fungi	Mucoromycota	Umbelopsidomycetes	Umbelopsidales	Umbelopsidaceae	Umbelopsis	NA	Umbelopsis	13	Saprotroph	Saprotroph	4.28
CBT1_summer	ASV10	520	CBT	Coyhaique	Summer	Below treeline	1	Fungi	Mucoromycota	Umbelopsidomycetes	Umbelopsidales	Umbelopsidaceae	Umbelopsis	NA	Umbelopsis	13	Saprotroph	Saprotroph	1.72
CBT2_summer	ASV10	0	CBT	Coyhaique	Summer	Below treeline	2	Fungi	Mucoromycota	Umbelopsidomycetes	Umbelopsidales	Umbelopsidaceae	Umbelopsis	NA	Umbelopsis	13	Saprotroph	Saprotroph	0
CBT3_summer	ASV10	0	CBT	Coyhaique	Summer	Below treeline	3	Fungi	Mucoromycota	Umbelopsidomycetes	Umbelopsidales	Umbelopsidaceae	Umbelopsis	NA	Umbelopsis	13	Saprotroph	Saprotroph	0
CBT4_summer	ASV10	0	CBT	Coyhaique	Summer	Below treeline	4	Fungi	Mucoromycota	Umbelopsidomycetes	Umbelopsidales	Umbelopsidaceae	Umbelopsis	NA	Umbelopsis	13	Saprotroph	Saprotroph	0
CBT5_summer	ASV10	0	CBT	Coyhaique	Summer	Below treeline	5	Fungi	Mucoromycota	Umbelopsidomycetes	Umbelopsidales	Umbelopsidaceae	Umbelopsis	NA	Umbelopsis	13	Saprotroph	Saprotroph	0
CT1_summer	ASV10	0	CT	Coyhaique	Summer	Treeline	1	Fungi	Mucoromycota	Umbelopsidomycetes	Umbelopsidales	Umbelopsidaceae	Umbelopsis	NA	Umbelopsis	13	Saprotroph	Saprotroph	0
CT2_summer	ASV10	0	CT	Coyhaique	Summer	Treeline	2	Fungi	Mucoromycota	Umbelopsidomycetes	Umbelopsidales	Umbelopsidaceae	Umbelopsis	NA	Umbelopsis	13	Saprotroph	Saprotroph	0
CT3_summer	ASV10	0	CT	Coyhaique	Summer	Treeline	3	Fungi	Mucoromycota	Umbelopsidomycetes	Umbelopsidales	Umbelopsidaceae	Umbelopsis	NA	Umbelopsis	13	Saprotroph	Saprotroph	0
CT4_summer	ASV10	0	CT	Coyhaique	Summer	Treeline	4	Fungi	Mucoromycota	Umbelopsidomycetes	Umbelopsidales	Umbelopsidaceae	Umbelopsis	NA	Umbelopsis	13	Saprotroph	Saprotroph	0
CT5_summer	ASV10	0	CT	Coyhaique	Summer	Treeline	5	Fungi	Mucoromycota	Umbelopsidomycetes	Umbelopsidales	Umbelopsidaceae	Umbelopsis	NA	Umbelopsis	13	Saprotroph	Saprotroph	0
ABT1_summer	ASV10	0	ABT	Antillanca	Summer	Below treeline	1	Fungi	Mucoromycota	Umbelopsidomycetes	Umbelopsidales	Umbelopsidaceae	Umbelopsis	NA	Umbelopsis	13	Saprotroph	Saprotroph	0
ABT2_summer	ASV10	0	ABT	Antillanca	Summer	Below treeline	2	Fungi	Mucoromycota	Umbelopsidomycetes	Umbelopsidales	Umbelopsidaceae	Umbelopsis	NA	Umbelopsis	13	Saprotroph	Saprotroph	0
ABT3_summer	ASV10	0	ABT	Antillanca	Summer	Below treeline	3	Fungi	Mucoromycota	Umbelopsidomycetes	Umbelopsidales	Umbelopsidaceae	Umbelopsis	NA	Umbelopsis	13	Saprotroph	Saprotroph	0
ABT4_summer	ASV10	0	ABT	Antillanca	Summer	Below treeline	4	Fungi	Mucoromycota	Umbelopsidomycetes	Umbelopsidales	Umbelopsidaceae	Umbelopsis	NA	Umbelopsis	13	Saprotroph	Saprotroph	0
ABT5_summer	ASV10	0	ABT	Antillanca	Summer	Below treeline	5	Fungi	Mucoromycota	Umbelopsidomycetes	Umbelopsidales	Umbelopsidaceae	Umbelopsis	NA	Umbelopsis	13	Saprotroph	Saprotroph	0
AT1_summer	ASV10	3927	AT	Antillanca	Summer	Treeline	1	Fungi	Mucoromycota	Umbelopsidomycetes	Umbelopsidales	Umbelopsidaceae	Umbelopsis	NA	Umbelopsis	13	Saprotroph	Saprotroph	6.73
AT2_summer	ASV10	4233	AT	Antillanca	Summer	Treeline	2	Fungi	Mucoromycota	Umbelopsidomycetes	Umbelopsidales	Umbelopsidaceae	Umbelopsis	NA	Umbelopsis	13	Saprotroph	Saprotroph	6.54
AT3_summer	ASV10	0	AT	Antillanca	Summer	Treeline	3	Fungi	Mucoromycota	Umbelopsidomycetes	Umbelopsidales	Umbelopsidaceae	Umbelopsis	NA	Umbelopsis	13	Saprotroph	Saprotroph	0
AT4_summer	ASV10	0	AT	Antillanca	Summer	Treeline	4	Fungi	Mucoromycota	Umbelopsidomycetes	Umbelopsidales	Umbelopsidaceae	Umbelopsis	NA	Umbelopsis	13	Saprotroph	Saprotroph	0
AT5_summer	ASV10	0	AT	Antillanca	Summer	Treeline	5	Fungi	Mucoromycota	Umbelopsidomycetes	Umbelopsidales	Umbelopsidaceae	Umbelopsis	NA	Umbelopsis	13	Saprotroph	Saprotroph	0
VBT1_summer	ASV10	0	VBT	Villarrica	Summer	Below treeline	1	Fungi	Mucoromycota	Umbelopsidomycetes	Umbelopsidales	Umbelopsidaceae	Umbelopsis	NA	Umbelopsis	13	Saprotroph	Saprotroph	0
VBT2_summer	ASV10	0	VBT	Villarrica	Summer	Below treeline	2	Fungi	Mucoromycota	Umbelopsidomycetes	Umbelopsidales	Umbelopsidaceae	Umbelopsis	NA	Umbelopsis	13	Saprotroph	Saprotroph	0
VBT3_summer	ASV10	0	VBT	Villarrica	Summer	Below treeline	3	Fungi	Mucoromycota	Umbelopsidomycetes	Umbelopsidales	Umbelopsidaceae	Umbelopsis	NA	Umbelopsis	13	Saprotroph	Saprotroph	0
VBT4_summer	ASV10	0	VBT	Villarrica	Summer	Below treeline	4	Fungi	Mucoromycota	Umbelopsidomycetes	Umbelopsidales	Umbelopsidaceae	Umbelopsis	NA	Umbelopsis	13	Saprotroph	Saprotroph	0
VBT5_summer	ASV10	0	VBT	Villarrica	Summer	Below treeline	5	Fungi	Mucoromycota	Umbelopsidomycetes	Umbelopsidales	Umbelopsidaceae	Umbelopsis	NA	Umbelopsis	13	Saprotroph	Saprotroph	0
VT1_summer	ASV10	220	VT	Villarrica	Summer	Treeline	1	Fungi	Mucoromycota	Umbelopsidomycetes	Umbelopsidales	Umbelopsidaceae	Umbelopsis	NA	Umbelopsis	13	Saprotroph	Saprotroph	0.41
VT2_summer	ASV10	524	VT	Villarrica	Summer	Treeline	2	Fungi	Mucoromycota	Umbelopsidomycetes	Umbelopsidales	Umbelopsidaceae	Umbelopsis	NA	Umbelopsis	13	Saprotroph	Saprotroph	0.9
VT3_summer	ASV10	249	VT	Villarrica	Summer	Treeline	3	Fungi	Mucoromycota	Umbelopsidomycetes	Umbelopsidales	Umbelopsidaceae	Umbelopsis	NA	Umbelopsis	13	Saprotroph	Saprotroph	0.65
VT4_summer	ASV10	0	VT	Villarrica	Summer	Treeline	4	Fungi	Mucoromycota	Umbelopsidomycetes	Umbelopsidales	Umbelopsidaceae	Umbelopsis	NA	Umbelopsis	13	Saprotroph	Saprotroph	0
VT5_summer	ASV10	2211	VT	Villarrica	Summer	Treeline	5	Fungi	Mucoromycota	Umbelopsidomycetes	Umbelopsidales	Umbelopsidaceae	Umbelopsis	NA	Umbelopsis	13	Saprotroph	Saprotroph	5.32
CHBT1_summer	ASV10	258	CHBT	Chillán	Summer	Below treeline	1	Fungi	Mucoromycota	Umbelopsidomycetes	Umbelopsidales	Umbelopsidaceae	Umbelopsis	NA	Umbelopsis	13	Saprotroph	Saprotroph	2.15
CHBT2_summer	ASV10	716	CHBT	Chillán	Summer	Below treeline	2	Fungi	Mucoromycota	Umbelopsidomycetes	Umbelopsidales	Umbelopsidaceae	Umbelopsis	NA	Umbelopsis	13	Saprotroph	Saprotroph	2.48
CHBT3_summer	ASV10	475	CHBT	Chillán	Summer	Below treeline	3	Fungi	Mucoromycota	Umbelopsidomycetes	Umbelopsidales	Umbelopsidaceae	Umbelopsis	NA	Umbelopsis	13	Saprotroph	Saprotroph	3.48
CHBT4_summer	ASV10	1525	CHBT	Chillán	Summer	Below treeline	4	Fungi	Mucoromycota	Umbelopsidomycetes	Umbelopsidales	Umbelopsidaceae	Umbelopsis	NA	Umbelopsis	13	Saprotroph	Saprotroph	3.46
CHBT5_summer	ASV10	1479	CHBT	Chillán	Summer	Below treeline	5	Fungi	Mucoromycota	Umbelopsidomycetes	Umbelopsidales	Umbelopsidaceae	Umbelopsis	NA	Umbelopsis	13	Saprotroph	Saprotroph	1.98
CHT1_summer	ASV10	7085	CHT	Chillán	Summer	Treeline	1	Fungi	Mucoromycota	Umbelopsidomycetes	Umbelopsidales	Umbelopsidaceae	Umbelopsis	NA	Umbelopsis	13	Saprotroph	Saprotroph	8.48
CHT2_summer	ASV10	13926	CHT	Chillán	Summer	Treeline	2	Fungi	Mucoromycota	Umbelopsidomycetes	Umbelopsidales	Umbelopsidaceae	Umbelopsis	NA	Umbelopsis	13	Saprotroph	Saprotroph	19.43
CHT3_summer	ASV10	0	CHT	Chillán	Summer	Treeline	3	Fungi	Mucoromycota	Umbelopsidomycetes	Umbelopsidales	Umbelopsidaceae	Umbelopsis	NA	Umbelopsis	13	Saprotroph	Saprotroph	0
CHT4_summer	ASV10	6454	CHT	Chillán	Summer	Treeline	4	Fungi	Mucoromycota	Umbelopsidomycetes	Umbelopsidales	Umbelopsidaceae	Umbelopsis	NA	Umbelopsis	13	Saprotroph	Saprotroph	8.47
CHT5_summer	ASV10	8781	CHT	Chillán	Summer	Treeline	5	Fungi	Mucoromycota	Umbelopsidomycetes	Umbelopsidales	Umbelopsidaceae	Umbelopsis	NA	Umbelopsis	13	Saprotroph	Saprotroph	16.03
CBT1_fall	ASV11	8178	CBT	Coyhaique	Fall	Below treeline	1	Fungi	Ascomycota	Leotiomycetes	Helotiales	Dermateaceae	Pyrenopeziza	caespiticia	Pyrenopeziza	13	Pathotroph	Plant Pathogen	4.23
CBT2_fall	ASV11	0	CBT	Coyhaique	Fall	Below treeline	2	Fungi	Ascomycota	Leotiomycetes	Helotiales	Dermateaceae	Pyrenopeziza	caespiticia	Pyrenopeziza	13	Pathotroph	Plant Pathogen	0
CBT3_fall	ASV11	0	CBT	Coyhaique	Fall	Below treeline	3	Fungi	Ascomycota	Leotiomycetes	Helotiales	Dermateaceae	Pyrenopeziza	caespiticia	Pyrenopeziza	13	Pathotroph	Plant Pathogen	0
ABT1_fall	ASV11	0	ABT	Antillanca	Fall	Below treeline	1	Fungi	Ascomycota	Leotiomycetes	Helotiales	Dermateaceae	Pyrenopeziza	caespiticia	Pyrenopeziza	13	Pathotroph	Plant Pathogen	0
ABT2_fall	ASV11	0	ABT	Antillanca	Fall	Below treeline	2	Fungi	Ascomycota	Leotiomycetes	Helotiales	Dermateaceae	Pyrenopeziza	caespiticia	Pyrenopeziza	13	Pathotroph	Plant Pathogen	0
ABT3_fall	ASV11	0	ABT	Antillanca	Fall	Below treeline	3	Fungi	Ascomycota	Leotiomycetes	Helotiales	Dermateaceae	Pyrenopeziza	caespiticia	Pyrenopeziza	13	Pathotroph	Plant Pathogen	0
AT1_fall	ASV11	0	AT	Antillanca	Fall	Treeline	1	Fungi	Ascomycota	Leotiomycetes	Helotiales	Dermateaceae	Pyrenopeziza	caespiticia	Pyrenopeziza	13	Pathotroph	Plant Pathogen	0
AT2_fall	ASV11	0	AT	Antillanca	Fall	Treeline	2	Fungi	Ascomycota	Leotiomycetes	Helotiales	Dermateaceae	Pyrenopeziza	caespiticia	Pyrenopeziza	13	Pathotroph	Plant Pathogen	0
AT3_fall	ASV11	0	AT	Antillanca	Fall	Treeline	3	Fungi	Ascomycota	Leotiomycetes	Helotiales	Dermateaceae	Pyrenopeziza	caespiticia	Pyrenopeziza	13	Pathotroph	Plant Pathogen	0
VBT1_fall	ASV11	0	VBT	Villarrica	Fall	Below treeline	1	Fungi	Ascomycota	Leotiomycetes	Helotiales	Dermateaceae	Pyrenopeziza	caespiticia	Pyrenopeziza	13	Pathotroph	Plant Pathogen	0
VBT2_fall	ASV11	0	VBT	Villarrica	Fall	Below treeline	2	Fungi	Ascomycota	Leotiomycetes	Helotiales	Dermateaceae	Pyrenopeziza	caespiticia	Pyrenopeziza	13	Pathotroph	Plant Pathogen	0
VBT3_fall	ASV11	0	VBT	Villarrica	Fall	Below treeline	3	Fungi	Ascomycota	Leotiomycetes	Helotiales	Dermateaceae	Pyrenopeziza	caespiticia	Pyrenopeziza	13	Pathotroph	Plant Pathogen	0
VT1_fall	ASV11	0	VT	Villarrica	Fall	Treeline	1	Fungi	Ascomycota	Leotiomycetes	Helotiales	Dermateaceae	Pyrenopeziza	caespiticia	Pyrenopeziza	13	Pathotroph	Plant Pathogen	0
VT2_fall	ASV11	0	VT	Villarrica	Fall	Treeline	2	Fungi	Ascomycota	Leotiomycetes	Helotiales	Dermateaceae	Pyrenopeziza	caespiticia	Pyrenopeziza	13	Pathotroph	Plant Pathogen	0
VT3_fall	ASV11	0	VT	Villarrica	Fall	Treeline	3	Fungi	Ascomycota	Leotiomycetes	Helotiales	Dermateaceae	Pyrenopeziza	caespiticia	Pyrenopeziza	13	Pathotroph	Plant Pathogen	0
CHBT1_fall	ASV11	0	CHBT	Chillán	Fall	Below treeline	1	Fungi	Ascomycota	Leotiomycetes	Helotiales	Dermateaceae	Pyrenopeziza	caespiticia	Pyrenopeziza	13	Pathotroph	Plant Pathogen	0
CHBT2_fall	ASV11	0	CHBT	Chillán	Fall	Below treeline	2	Fungi	Ascomycota	Leotiomycetes	Helotiales	Dermateaceae	Pyrenopeziza	caespiticia	Pyrenopeziza	13	Pathotroph	Plant Pathogen	0
CHBT3_fall	ASV11	0	CHBT	Chillán	Fall	Below treeline	3	Fungi	Ascomycota	Leotiomycetes	Helotiales	Dermateaceae	Pyrenopeziza	caespiticia	Pyrenopeziza	13	Pathotroph	Plant Pathogen	0
CHT1_fall	ASV11	0	CHT	Chillán	Fall	Treeline	1	Fungi	Ascomycota	Leotiomycetes	Helotiales	Dermateaceae	Pyrenopeziza	caespiticia	Pyrenopeziza	13	Pathotroph	Plant Pathogen	0
CHT2_fall	ASV11	0	CHT	Chillán	Fall	Treeline	2	Fungi	Ascomycota	Leotiomycetes	Helotiales	Dermateaceae	Pyrenopeziza	caespiticia	Pyrenopeziza	13	Pathotroph	Plant Pathogen	0
CHT3_fall	ASV11	0	CHT	Chillán	Fall	Treeline	3	Fungi	Ascomycota	Leotiomycetes	Helotiales	Dermateaceae	Pyrenopeziza	caespiticia	Pyrenopeziza	13	Pathotroph	Plant Pathogen	0
CBT1_winter	ASV11	0	CBT	Coyhaique	Winter	Below treeline	1	Fungi	Ascomycota	Leotiomycetes	Helotiales	Dermateaceae	Pyrenopeziza	caespiticia	Pyrenopeziza	13	Pathotroph	Plant Pathogen	0
CBT2_winter	ASV11	0	CBT	Coyhaique	Winter	Below treeline	2	Fungi	Ascomycota	Leotiomycetes	Helotiales	Dermateaceae	Pyrenopeziza	caespiticia	Pyrenopeziza	13	Pathotroph	Plant Pathogen	0
CBT3_winter	ASV11	0	CBT	Coyhaique	Winter	Below treeline	3	Fungi	Ascomycota	Leotiomycetes	Helotiales	Dermateaceae	Pyrenopeziza	caespiticia	Pyrenopeziza	13	Pathotroph	Plant Pathogen	0
CBT4_winter	ASV11	0	CBT	Coyhaique	Winter	Below treeline	4	Fungi	Ascomycota	Leotiomycetes	Helotiales	Dermateaceae	Pyrenopeziza	caespiticia	Pyrenopeziza	13	Pathotroph	Plant Pathogen	0
CBT5_winter	ASV11	0	CBT	Coyhaique	Winter	Below treeline	5	Fungi	Ascomycota	Leotiomycetes	Helotiales	Dermateaceae	Pyrenopeziza	caespiticia	Pyrenopeziza	13	Pathotroph	Plant Pathogen	0
CT1_winter	ASV11	0	CT	Coyhaique	Winter	Treeline	1	Fungi	Ascomycota	Leotiomycetes	Helotiales	Dermateaceae	Pyrenopeziza	caespiticia	Pyrenopeziza	13	Pathotroph	Plant Pathogen	0
CT2_winter	ASV11	0	CT	Coyhaique	Winter	Treeline	2	Fungi	Ascomycota	Leotiomycetes	Helotiales	Dermateaceae	Pyrenopeziza	caespiticia	Pyrenopeziza	13	Pathotroph	Plant Pathogen	0
CT3_winter	ASV11	0	CT	Coyhaique	Winter	Treeline	3	Fungi	Ascomycota	Leotiomycetes	Helotiales	Dermateaceae	Pyrenopeziza	caespiticia	Pyrenopeziza	13	Pathotroph	Plant Pathogen	0
CT4_winter	ASV11	0	CT	Coyhaique	Winter	Treeline	4	Fungi	Ascomycota	Leotiomycetes	Helotiales	Dermateaceae	Pyrenopeziza	caespiticia	Pyrenopeziza	13	Pathotroph	Plant Pathogen	0
CT5_winter	ASV11	0	CT	Coyhaique	Winter	Treeline	5	Fungi	Ascomycota	Leotiomycetes	Helotiales	Dermateaceae	Pyrenopeziza	caespiticia	Pyrenopeziza	13	Pathotroph	Plant Pathogen	0
ABT1_winter	ASV11	0	ABT	Antillanca	Winter	Below treeline	1	Fungi	Ascomycota	Leotiomycetes	Helotiales	Dermateaceae	Pyrenopeziza	caespiticia	Pyrenopeziza	13	Pathotroph	Plant Pathogen	0
ABT2_winter	ASV11	0	ABT	Antillanca	Winter	Below treeline	2	Fungi	Ascomycota	Leotiomycetes	Helotiales	Dermateaceae	Pyrenopeziza	caespiticia	Pyrenopeziza	13	Pathotroph	Plant Pathogen	0
ABT3_winter	ASV11	0	ABT	Antillanca	Winter	Below treeline	3	Fungi	Ascomycota	Leotiomycetes	Helotiales	Dermateaceae	Pyrenopeziza	caespiticia	Pyrenopeziza	13	Pathotroph	Plant Pathogen	0
ABT4_winter	ASV11	0	ABT	Antillanca	Winter	Below treeline	4	Fungi	Ascomycota	Leotiomycetes	Helotiales	Dermateaceae	Pyrenopeziza	caespiticia	Pyrenopeziza	13	Pathotroph	Plant Pathogen	0
ABT5_winter	ASV11	0	ABT	Antillanca	Winter	Below treeline	5	Fungi	Ascomycota	Leotiomycetes	Helotiales	Dermateaceae	Pyrenopeziza	caespiticia	Pyrenopeziza	13	Pathotroph	Plant Pathogen	0
AT1_winter	ASV11	0	AT	Antillanca	Winter	Treeline	1	Fungi	Ascomycota	Leotiomycetes	Helotiales	Dermateaceae	Pyrenopeziza	caespiticia	Pyrenopeziza	13	Pathotroph	Plant Pathogen	0
AT2_winter	ASV11	0	AT	Antillanca	Winter	Treeline	2	Fungi	Ascomycota	Leotiomycetes	Helotiales	Dermateaceae	Pyrenopeziza	caespiticia	Pyrenopeziza	13	Pathotroph	Plant Pathogen	0
AT3_winter	ASV11	0	AT	Antillanca	Winter	Treeline	3	Fungi	Ascomycota	Leotiomycetes	Helotiales	Dermateaceae	Pyrenopeziza	caespiticia	Pyrenopeziza	13	Pathotroph	Plant Pathogen	0
AT4_winter	ASV11	0	AT	Antillanca	Winter	Treeline	4	Fungi	Ascomycota	Leotiomycetes	Helotiales	Dermateaceae	Pyrenopeziza	caespiticia	Pyrenopeziza	13	Pathotroph	Plant Pathogen	0
AT5_winter	ASV11	0	AT	Antillanca	Winter	Treeline	5	Fungi	Ascomycota	Leotiomycetes	Helotiales	Dermateaceae	Pyrenopeziza	caespiticia	Pyrenopeziza	13	Pathotroph	Plant Pathogen	0
VBT1_winter	ASV11	0	VBT	Villarrica	Winter	Below treeline	1	Fungi	Ascomycota	Leotiomycetes	Helotiales	Dermateaceae	Pyrenopeziza	caespiticia	Pyrenopeziza	13	Pathotroph	Plant Pathogen	0
VBT2_winter	ASV11	0	VBT	Villarrica	Winter	Below treeline	2	Fungi	Ascomycota	Leotiomycetes	Helotiales	Dermateaceae	Pyrenopeziza	caespiticia	Pyrenopeziza	13	Pathotroph	Plant Pathogen	0
VBT3_winter	ASV11	0	VBT	Villarrica	Winter	Below treeline	3	Fungi	Ascomycota	Leotiomycetes	Helotiales	Dermateaceae	Pyrenopeziza	caespiticia	Pyrenopeziza	13	Pathotroph	Plant Pathogen	0
VBT4_winter	ASV11	0	VBT	Villarrica	Winter	Below treeline	4	Fungi	Ascomycota	Leotiomycetes	Helotiales	Dermateaceae	Pyrenopeziza	caespiticia	Pyrenopeziza	13	Pathotroph	Plant Pathogen	0
VT1_winter	ASV11	0	VT	Villarrica	Winter	Treeline	1	Fungi	Ascomycota	Leotiomycetes	Helotiales	Dermateaceae	Pyrenopeziza	caespiticia	Pyrenopeziza	13	Pathotroph	Plant Pathogen	0
VT2_winter	ASV11	0	VT	Villarrica	Winter	Treeline	2	Fungi	Ascomycota	Leotiomycetes	Helotiales	Dermateaceae	Pyrenopeziza	caespiticia	Pyrenopeziza	13	Pathotroph	Plant Pathogen	0
VT3_winter	ASV11	0	VT	Villarrica	Winter	Treeline	3	Fungi	Ascomycota	Leotiomycetes	Helotiales	Dermateaceae	Pyrenopeziza	caespiticia	Pyrenopeziza	13	Pathotroph	Plant Pathogen	0
VT4_winter	ASV11	0	VT	Villarrica	Winter	Treeline	4	Fungi	Ascomycota	Leotiomycetes	Helotiales	Dermateaceae	Pyrenopeziza	caespiticia	Pyrenopeziza	13	Pathotroph	Plant Pathogen	0
VT5_winter	ASV11	0	VT	Villarrica	Winter	Treeline	5	Fungi	Ascomycota	Leotiomycetes	Helotiales	Dermateaceae	Pyrenopeziza	caespiticia	Pyrenopeziza	13	Pathotroph	Plant Pathogen	0
CHBT1_winter	ASV11	0	CHBT	Chillán	Winter	Below treeline	1	Fungi	Ascomycota	Leotiomycetes	Helotiales	Dermateaceae	Pyrenopeziza	caespiticia	Pyrenopeziza	13	Pathotroph	Plant Pathogen	0
CHBT2_winter	ASV11	0	CHBT	Chillán	Winter	Below treeline	2	Fungi	Ascomycota	Leotiomycetes	Helotiales	Dermateaceae	Pyrenopeziza	caespiticia	Pyrenopeziza	13	Pathotroph	Plant Pathogen	0
CHBT3_winter	ASV11	0	CHBT	Chillán	Winter	Below treeline	3	Fungi	Ascomycota	Leotiomycetes	Helotiales	Dermateaceae	Pyrenopeziza	caespiticia	Pyrenopeziza	13	Pathotroph	Plant Pathogen	0
CHBT4_winter	ASV11	0	CHBT	Chillán	Winter	Below treeline	4	Fungi	Ascomycota	Leotiomycetes	Helotiales	Dermateaceae	Pyrenopeziza	caespiticia	Pyrenopeziza	13	Pathotroph	Plant Pathogen	0
CHBT5_winter	ASV11	0	CHBT	Chillán	Winter	Below treeline	5	Fungi	Ascomycota	Leotiomycetes	Helotiales	Dermateaceae	Pyrenopeziza	caespiticia	Pyrenopeziza	13	Pathotroph	Plant Pathogen	0
CHT1_winter	ASV11	0	CHT	Chillán	Winter	Treeline	1	Fungi	Ascomycota	Leotiomycetes	Helotiales	Dermateaceae	Pyrenopeziza	caespiticia	Pyrenopeziza	13	Pathotroph	Plant Pathogen	0
CHT2_winter	ASV11	0	CHT	Chillán	Winter	Treeline	2	Fungi	Ascomycota	Leotiomycetes	Helotiales	Dermateaceae	Pyrenopeziza	caespiticia	Pyrenopeziza	13	Pathotroph	Plant Pathogen	0
CHT3_winter	ASV11	0	CHT	Chillán	Winter	Treeline	3	Fungi	Ascomycota	Leotiomycetes	Helotiales	Dermateaceae	Pyrenopeziza	caespiticia	Pyrenopeziza	13	Pathotroph	Plant Pathogen	0
CHT4_winter	ASV11	0	CHT	Chillán	Winter	Treeline	4	Fungi	Ascomycota	Leotiomycetes	Helotiales	Dermateaceae	Pyrenopeziza	caespiticia	Pyrenopeziza	13	Pathotroph	Plant Pathogen	0
CHT5_winter	ASV11	0	CHT	Chillán	Winter	Treeline	5	Fungi	Ascomycota	Leotiomycetes	Helotiales	Dermateaceae	Pyrenopeziza	caespiticia	Pyrenopeziza	13	Pathotroph	Plant Pathogen	0
CBT1_spring	ASV11	0	CBT	Coyhaique	Spring	Below treeline	1	Fungi	Ascomycota	Leotiomycetes	Helotiales	Dermateaceae	Pyrenopeziza	caespiticia	Pyrenopeziza	13	Pathotroph	Plant Pathogen	0
CBT2_spring	ASV11	0	CBT	Coyhaique	Spring	Below treeline	2	Fungi	Ascomycota	Leotiomycetes	Helotiales	Dermateaceae	Pyrenopeziza	caespiticia	Pyrenopeziza	13	Pathotroph	Plant Pathogen	0
CBT3_spring	ASV11	0	CBT	Coyhaique	Spring	Below treeline	3	Fungi	Ascomycota	Leotiomycetes	Helotiales	Dermateaceae	Pyrenopeziza	caespiticia	Pyrenopeziza	13	Pathotroph	Plant Pathogen	0
CBT4_spring	ASV11	0	CBT	Coyhaique	Spring	Below treeline	4	Fungi	Ascomycota	Leotiomycetes	Helotiales	Dermateaceae	Pyrenopeziza	caespiticia	Pyrenopeziza	13	Pathotroph	Plant Pathogen	0
CBT5_spring	ASV11	0	CBT	Coyhaique	Spring	Below treeline	5	Fungi	Ascomycota	Leotiomycetes	Helotiales	Dermateaceae	Pyrenopeziza	caespiticia	Pyrenopeziza	13	Pathotroph	Plant Pathogen	0
CT1_spring	ASV11	0	CT	Coyhaique	Spring	Treeline	1	Fungi	Ascomycota	Leotiomycetes	Helotiales	Dermateaceae	Pyrenopeziza	caespiticia	Pyrenopeziza	13	Pathotroph	Plant Pathogen	0
CT2_spring	ASV11	0	CT	Coyhaique	Spring	Treeline	2	Fungi	Ascomycota	Leotiomycetes	Helotiales	Dermateaceae	Pyrenopeziza	caespiticia	Pyrenopeziza	13	Pathotroph	Plant Pathogen	0
CT3_spring	ASV11	0	CT	Coyhaique	Spring	Treeline	3	Fungi	Ascomycota	Leotiomycetes	Helotiales	Dermateaceae	Pyrenopeziza	caespiticia	Pyrenopeziza	13	Pathotroph	Plant Pathogen	0
CT4_spring	ASV11	0	CT	Coyhaique	Spring	Treeline	4	Fungi	Ascomycota	Leotiomycetes	Helotiales	Dermateaceae	Pyrenopeziza	caespiticia	Pyrenopeziza	13	Pathotroph	Plant Pathogen	0
CT5_spring	ASV11	0	CT	Coyhaique	Spring	Treeline	5	Fungi	Ascomycota	Leotiomycetes	Helotiales	Dermateaceae	Pyrenopeziza	caespiticia	Pyrenopeziza	13	Pathotroph	Plant Pathogen	0
ABT2_spring	ASV11	0	ABT	Antillanca	Spring	Below treeline	2	Fungi	Ascomycota	Leotiomycetes	Helotiales	Dermateaceae	Pyrenopeziza	caespiticia	Pyrenopeziza	13	Pathotroph	Plant Pathogen	0
ABT3_spring	ASV11	0	ABT	Antillanca	Spring	Below treeline	3	Fungi	Ascomycota	Leotiomycetes	Helotiales	Dermateaceae	Pyrenopeziza	caespiticia	Pyrenopeziza	13	Pathotroph	Plant Pathogen	0
ABT4_spring	ASV11	0	ABT	Antillanca	Spring	Below treeline	4	Fungi	Ascomycota	Leotiomycetes	Helotiales	Dermateaceae	Pyrenopeziza	caespiticia	Pyrenopeziza	13	Pathotroph	Plant Pathogen	0
ABT5_spring	ASV11	0	ABT	Antillanca	Spring	Below treeline	5	Fungi	Ascomycota	Leotiomycetes	Helotiales	Dermateaceae	Pyrenopeziza	caespiticia	Pyrenopeziza	13	Pathotroph	Plant Pathogen	0
AT1_spring	ASV11	0	AT	Antillanca	Spring	Treeline	1	Fungi	Ascomycota	Leotiomycetes	Helotiales	Dermateaceae	Pyrenopeziza	caespiticia	Pyrenopeziza	13	Pathotroph	Plant Pathogen	0
AT2_spring	ASV11	0	AT	Antillanca	Spring	Treeline	2	Fungi	Ascomycota	Leotiomycetes	Helotiales	Dermateaceae	Pyrenopeziza	caespiticia	Pyrenopeziza	13	Pathotroph	Plant Pathogen	0
AT3_spring	ASV11	0	AT	Antillanca	Spring	Treeline	3	Fungi	Ascomycota	Leotiomycetes	Helotiales	Dermateaceae	Pyrenopeziza	caespiticia	Pyrenopeziza	13	Pathotroph	Plant Pathogen	0
AT4_spring	ASV11	0	AT	Antillanca	Spring	Treeline	4	Fungi	Ascomycota	Leotiomycetes	Helotiales	Dermateaceae	Pyrenopeziza	caespiticia	Pyrenopeziza	13	Pathotroph	Plant Pathogen	0
AT5_spring	ASV11	0	AT	Antillanca	Spring	Treeline	5	Fungi	Ascomycota	Leotiomycetes	Helotiales	Dermateaceae	Pyrenopeziza	caespiticia	Pyrenopeziza	13	Pathotroph	Plant Pathogen	0
VBT1_spring	ASV11	0	VBT	Villarrica	Spring	Below treeline	1	Fungi	Ascomycota	Leotiomycetes	Helotiales	Dermateaceae	Pyrenopeziza	caespiticia	Pyrenopeziza	13	Pathotroph	Plant Pathogen	0
VBT2_spring	ASV11	0	VBT	Villarrica	Spring	Below treeline	2	Fungi	Ascomycota	Leotiomycetes	Helotiales	Dermateaceae	Pyrenopeziza	caespiticia	Pyrenopeziza	13	Pathotroph	Plant Pathogen	0
VBT4_spring	ASV11	0	VBT	Villarrica	Spring	Below treeline	4	Fungi	Ascomycota	Leotiomycetes	Helotiales	Dermateaceae	Pyrenopeziza	caespiticia	Pyrenopeziza	13	Pathotroph	Plant Pathogen	0
VBT5_spring	ASV11	0	VBT	Villarrica	Spring	Below treeline	5	Fungi	Ascomycota	Leotiomycetes	Helotiales	Dermateaceae	Pyrenopeziza	caespiticia	Pyrenopeziza	13	Pathotroph	Plant Pathogen	0
VT1_spring	ASV11	0	VT	Villarrica	Spring	Treeline	1	Fungi	Ascomycota	Leotiomycetes	Helotiales	Dermateaceae	Pyrenopeziza	caespiticia	Pyrenopeziza	13	Pathotroph	Plant Pathogen	0
VT2_spring	ASV11	0	VT	Villarrica	Spring	Treeline	2	Fungi	Ascomycota	Leotiomycetes	Helotiales	Dermateaceae	Pyrenopeziza	caespiticia	Pyrenopeziza	13	Pathotroph	Plant Pathogen	0
VT3_spring	ASV11	0	VT	Villarrica	Spring	Treeline	3	Fungi	Ascomycota	Leotiomycetes	Helotiales	Dermateaceae	Pyrenopeziza	caespiticia	Pyrenopeziza	13	Pathotroph	Plant Pathogen	0
VT4_spring	ASV11	0	VT	Villarrica	Spring	Treeline	4	Fungi	Ascomycota	Leotiomycetes	Helotiales	Dermateaceae	Pyrenopeziza	caespiticia	Pyrenopeziza	13	Pathotroph	Plant Pathogen	0
VT5_spring	ASV11	0	VT	Villarrica	Spring	Treeline	5	Fungi	Ascomycota	Leotiomycetes	Helotiales	Dermateaceae	Pyrenopeziza	caespiticia	Pyrenopeziza	13	Pathotroph	Plant Pathogen	0
CHBT1_spring	ASV11	0	CHBT	Chillán	Spring	Below treeline	1	Fungi	Ascomycota	Leotiomycetes	Helotiales	Dermateaceae	Pyrenopeziza	caespiticia	Pyrenopeziza	13	Pathotroph	Plant Pathogen	0
CHBT2_spring	ASV11	0	CHBT	Chillán	Spring	Below treeline	2	Fungi	Ascomycota	Leotiomycetes	Helotiales	Dermateaceae	Pyrenopeziza	caespiticia	Pyrenopeziza	13	Pathotroph	Plant Pathogen	0
CHBT3_spring	ASV11	0	CHBT	Chillán	Spring	Below treeline	3	Fungi	Ascomycota	Leotiomycetes	Helotiales	Dermateaceae	Pyrenopeziza	caespiticia	Pyrenopeziza	13	Pathotroph	Plant Pathogen	0
CHBT4_spring	ASV11	239	CHBT	Chillán	Spring	Below treeline	4	Fungi	Ascomycota	Leotiomycetes	Helotiales	Dermateaceae	Pyrenopeziza	caespiticia	Pyrenopeziza	13	Pathotroph	Plant Pathogen	0.36
CHBT5_spring	ASV11	0	CHBT	Chillán	Spring	Below treeline	5	Fungi	Ascomycota	Leotiomycetes	Helotiales	Dermateaceae	Pyrenopeziza	caespiticia	Pyrenopeziza	13	Pathotroph	Plant Pathogen	0
CHT1_spring	ASV11	0	CHT	Chillán	Spring	Treeline	1	Fungi	Ascomycota	Leotiomycetes	Helotiales	Dermateaceae	Pyrenopeziza	caespiticia	Pyrenopeziza	13	Pathotroph	Plant Pathogen	0
CHT2_spring	ASV11	0	CHT	Chillán	Spring	Treeline	2	Fungi	Ascomycota	Leotiomycetes	Helotiales	Dermateaceae	Pyrenopeziza	caespiticia	Pyrenopeziza	13	Pathotroph	Plant Pathogen	0
CHT3_spring	ASV11	0	CHT	Chillán	Spring	Treeline	3	Fungi	Ascomycota	Leotiomycetes	Helotiales	Dermateaceae	Pyrenopeziza	caespiticia	Pyrenopeziza	13	Pathotroph	Plant Pathogen	0
CHT5_spring	ASV11	0	CHT	Chillán	Spring	Treeline	5	Fungi	Ascomycota	Leotiomycetes	Helotiales	Dermateaceae	Pyrenopeziza	caespiticia	Pyrenopeziza	13	Pathotroph	Plant Pathogen	0
CBT1_summer	ASV11	0	CBT	Coyhaique	Summer	Below treeline	1	Fungi	Ascomycota	Leotiomycetes	Helotiales	Dermateaceae	Pyrenopeziza	caespiticia	Pyrenopeziza	13	Pathotroph	Plant Pathogen	0
CBT2_summer	ASV11	0	CBT	Coyhaique	Summer	Below treeline	2	Fungi	Ascomycota	Leotiomycetes	Helotiales	Dermateaceae	Pyrenopeziza	caespiticia	Pyrenopeziza	13	Pathotroph	Plant Pathogen	0
CBT3_summer	ASV11	0	CBT	Coyhaique	Summer	Below treeline	3	Fungi	Ascomycota	Leotiomycetes	Helotiales	Dermateaceae	Pyrenopeziza	caespiticia	Pyrenopeziza	13	Pathotroph	Plant Pathogen	0
CBT4_summer	ASV11	0	CBT	Coyhaique	Summer	Below treeline	4	Fungi	Ascomycota	Leotiomycetes	Helotiales	Dermateaceae	Pyrenopeziza	caespiticia	Pyrenopeziza	13	Pathotroph	Plant Pathogen	0
CBT5_summer	ASV11	0	CBT	Coyhaique	Summer	Below treeline	5	Fungi	Ascomycota	Leotiomycetes	Helotiales	Dermateaceae	Pyrenopeziza	caespiticia	Pyrenopeziza	13	Pathotroph	Plant Pathogen	0
CT1_summer	ASV11	0	CT	Coyhaique	Summer	Treeline	1	Fungi	Ascomycota	Leotiomycetes	Helotiales	Dermateaceae	Pyrenopeziza	caespiticia	Pyrenopeziza	13	Pathotroph	Plant Pathogen	0
CT2_summer	ASV11	0	CT	Coyhaique	Summer	Treeline	2	Fungi	Ascomycota	Leotiomycetes	Helotiales	Dermateaceae	Pyrenopeziza	caespiticia	Pyrenopeziza	13	Pathotroph	Plant Pathogen	0
CT3_summer	ASV11	0	CT	Coyhaique	Summer	Treeline	3	Fungi	Ascomycota	Leotiomycetes	Helotiales	Dermateaceae	Pyrenopeziza	caespiticia	Pyrenopeziza	13	Pathotroph	Plant Pathogen	0
CT4_summer	ASV11	0	CT	Coyhaique	Summer	Treeline	4	Fungi	Ascomycota	Leotiomycetes	Helotiales	Dermateaceae	Pyrenopeziza	caespiticia	Pyrenopeziza	13	Pathotroph	Plant Pathogen	0
CT5_summer	ASV11	0	CT	Coyhaique	Summer	Treeline	5	Fungi	Ascomycota	Leotiomycetes	Helotiales	Dermateaceae	Pyrenopeziza	caespiticia	Pyrenopeziza	13	Pathotroph	Plant Pathogen	0
ABT1_summer	ASV11	0	ABT	Antillanca	Summer	Below treeline	1	Fungi	Ascomycota	Leotiomycetes	Helotiales	Dermateaceae	Pyrenopeziza	caespiticia	Pyrenopeziza	13	Pathotroph	Plant Pathogen	0
ABT2_summer	ASV11	0	ABT	Antillanca	Summer	Below treeline	2	Fungi	Ascomycota	Leotiomycetes	Helotiales	Dermateaceae	Pyrenopeziza	caespiticia	Pyrenopeziza	13	Pathotroph	Plant Pathogen	0
ABT3_summer	ASV11	0	ABT	Antillanca	Summer	Below treeline	3	Fungi	Ascomycota	Leotiomycetes	Helotiales	Dermateaceae	Pyrenopeziza	caespiticia	Pyrenopeziza	13	Pathotroph	Plant Pathogen	0
ABT4_summer	ASV11	0	ABT	Antillanca	Summer	Below treeline	4	Fungi	Ascomycota	Leotiomycetes	Helotiales	Dermateaceae	Pyrenopeziza	caespiticia	Pyrenopeziza	13	Pathotroph	Plant Pathogen	0
ABT5_summer	ASV11	0	ABT	Antillanca	Summer	Below treeline	5	Fungi	Ascomycota	Leotiomycetes	Helotiales	Dermateaceae	Pyrenopeziza	caespiticia	Pyrenopeziza	13	Pathotroph	Plant Pathogen	0
AT1_summer	ASV11	0	AT	Antillanca	Summer	Treeline	1	Fungi	Ascomycota	Leotiomycetes	Helotiales	Dermateaceae	Pyrenopeziza	caespiticia	Pyrenopeziza	13	Pathotroph	Plant Pathogen	0
AT2_summer	ASV11	0	AT	Antillanca	Summer	Treeline	2	Fungi	Ascomycota	Leotiomycetes	Helotiales	Dermateaceae	Pyrenopeziza	caespiticia	Pyrenopeziza	13	Pathotroph	Plant Pathogen	0
AT3_summer	ASV11	0	AT	Antillanca	Summer	Treeline	3	Fungi	Ascomycota	Leotiomycetes	Helotiales	Dermateaceae	Pyrenopeziza	caespiticia	Pyrenopeziza	13	Pathotroph	Plant Pathogen	0
AT4_summer	ASV11	0	AT	Antillanca	Summer	Treeline	4	Fungi	Ascomycota	Leotiomycetes	Helotiales	Dermateaceae	Pyrenopeziza	caespiticia	Pyrenopeziza	13	Pathotroph	Plant Pathogen	0
AT5_summer	ASV11	0	AT	Antillanca	Summer	Treeline	5	Fungi	Ascomycota	Leotiomycetes	Helotiales	Dermateaceae	Pyrenopeziza	caespiticia	Pyrenopeziza	13	Pathotroph	Plant Pathogen	0
VBT1_summer	ASV11	0	VBT	Villarrica	Summer	Below treeline	1	Fungi	Ascomycota	Leotiomycetes	Helotiales	Dermateaceae	Pyrenopeziza	caespiticia	Pyrenopeziza	13	Pathotroph	Plant Pathogen	0
VBT2_summer	ASV11	0	VBT	Villarrica	Summer	Below treeline	2	Fungi	Ascomycota	Leotiomycetes	Helotiales	Dermateaceae	Pyrenopeziza	caespiticia	Pyrenopeziza	13	Pathotroph	Plant Pathogen	0
VBT3_summer	ASV11	0	VBT	Villarrica	Summer	Below treeline	3	Fungi	Ascomycota	Leotiomycetes	Helotiales	Dermateaceae	Pyrenopeziza	caespiticia	Pyrenopeziza	13	Pathotroph	Plant Pathogen	0
VBT4_summer	ASV11	0	VBT	Villarrica	Summer	Below treeline	4	Fungi	Ascomycota	Leotiomycetes	Helotiales	Dermateaceae	Pyrenopeziza	caespiticia	Pyrenopeziza	13	Pathotroph	Plant Pathogen	0
VBT5_summer	ASV11	0	VBT	Villarrica	Summer	Below treeline	5	Fungi	Ascomycota	Leotiomycetes	Helotiales	Dermateaceae	Pyrenopeziza	caespiticia	Pyrenopeziza	13	Pathotroph	Plant Pathogen	0
VT1_summer	ASV11	0	VT	Villarrica	Summer	Treeline	1	Fungi	Ascomycota	Leotiomycetes	Helotiales	Dermateaceae	Pyrenopeziza	caespiticia	Pyrenopeziza	13	Pathotroph	Plant Pathogen	0
VT2_summer	ASV11	0	VT	Villarrica	Summer	Treeline	2	Fungi	Ascomycota	Leotiomycetes	Helotiales	Dermateaceae	Pyrenopeziza	caespiticia	Pyrenopeziza	13	Pathotroph	Plant Pathogen	0
VT3_summer	ASV11	0	VT	Villarrica	Summer	Treeline	3	Fungi	Ascomycota	Leotiomycetes	Helotiales	Dermateaceae	Pyrenopeziza	caespiticia	Pyrenopeziza	13	Pathotroph	Plant Pathogen	0
VT4_summer	ASV11	0	VT	Villarrica	Summer	Treeline	4	Fungi	Ascomycota	Leotiomycetes	Helotiales	Dermateaceae	Pyrenopeziza	caespiticia	Pyrenopeziza	13	Pathotroph	Plant Pathogen	0
VT5_summer	ASV11	0	VT	Villarrica	Summer	Treeline	5	Fungi	Ascomycota	Leotiomycetes	Helotiales	Dermateaceae	Pyrenopeziza	caespiticia	Pyrenopeziza	13	Pathotroph	Plant Pathogen	0
CHBT1_summer	ASV11	0	CHBT	Chillán	Summer	Below treeline	1	Fungi	Ascomycota	Leotiomycetes	Helotiales	Dermateaceae	Pyrenopeziza	caespiticia	Pyrenopeziza	13	Pathotroph	Plant Pathogen	0
CHBT2_summer	ASV11	0	CHBT	Chillán	Summer	Below treeline	2	Fungi	Ascomycota	Leotiomycetes	Helotiales	Dermateaceae	Pyrenopeziza	caespiticia	Pyrenopeziza	13	Pathotroph	Plant Pathogen	0
CHBT3_summer	ASV11	0	CHBT	Chillán	Summer	Below treeline	3	Fungi	Ascomycota	Leotiomycetes	Helotiales	Dermateaceae	Pyrenopeziza	caespiticia	Pyrenopeziza	13	Pathotroph	Plant Pathogen	0
CHBT4_summer	ASV11	0	CHBT	Chillán	Summer	Below treeline	4	Fungi	Ascomycota	Leotiomycetes	Helotiales	Dermateaceae	Pyrenopeziza	caespiticia	Pyrenopeziza	13	Pathotroph	Plant Pathogen	0
CHBT5_summer	ASV11	0	CHBT	Chillán	Summer	Below treeline	5	Fungi	Ascomycota	Leotiomycetes	Helotiales	Dermateaceae	Pyrenopeziza	caespiticia	Pyrenopeziza	13	Pathotroph	Plant Pathogen	0
CHT1_summer	ASV11	0	CHT	Chillán	Summer	Treeline	1	Fungi	Ascomycota	Leotiomycetes	Helotiales	Dermateaceae	Pyrenopeziza	caespiticia	Pyrenopeziza	13	Pathotroph	Plant Pathogen	0
CHT2_summer	ASV11	0	CHT	Chillán	Summer	Treeline	2	Fungi	Ascomycota	Leotiomycetes	Helotiales	Dermateaceae	Pyrenopeziza	caespiticia	Pyrenopeziza	13	Pathotroph	Plant Pathogen	0
CHT3_summer	ASV11	0	CHT	Chillán	Summer	Treeline	3	Fungi	Ascomycota	Leotiomycetes	Helotiales	Dermateaceae	Pyrenopeziza	caespiticia	Pyrenopeziza	13	Pathotroph	Plant Pathogen	0
CHT4_summer	ASV11	0	CHT	Chillán	Summer	Treeline	4	Fungi	Ascomycota	Leotiomycetes	Helotiales	Dermateaceae	Pyrenopeziza	caespiticia	Pyrenopeziza	13	Pathotroph	Plant Pathogen	0
CHT5_summer	ASV11	0	CHT	Chillán	Summer	Treeline	5	Fungi	Ascomycota	Leotiomycetes	Helotiales	Dermateaceae	Pyrenopeziza	caespiticia	Pyrenopeziza	13	Pathotroph	Plant Pathogen	0
CBT1_fall	ASV12	0	CBT	Coyhaique	Fall	Below treeline	1	Fungi	Basidiomycota	Tremellomycetes	Filobasidiales	Piskurozymaceae	Solicoccozyma	terricola	na	NA	NA	NA	0
CBT2_fall	ASV12	3810	CBT	Coyhaique	Fall	Below treeline	2	Fungi	Basidiomycota	Tremellomycetes	Filobasidiales	Piskurozymaceae	Solicoccozyma	terricola	na	NA	NA	NA	8.51
CBT3_fall	ASV12	3933	CBT	Coyhaique	Fall	Below treeline	3	Fungi	Basidiomycota	Tremellomycetes	Filobasidiales	Piskurozymaceae	Solicoccozyma	terricola	na	NA	NA	NA	2.56
ABT1_fall	ASV12	244	ABT	Antillanca	Fall	Below treeline	1	Fungi	Basidiomycota	Tremellomycetes	Filobasidiales	Piskurozymaceae	Solicoccozyma	terricola	na	NA	NA	NA	0.21
ABT2_fall	ASV12	669	ABT	Antillanca	Fall	Below treeline	2	Fungi	Basidiomycota	Tremellomycetes	Filobasidiales	Piskurozymaceae	Solicoccozyma	terricola	na	NA	NA	NA	0.99
ABT3_fall	ASV12	528	ABT	Antillanca	Fall	Below treeline	3	Fungi	Basidiomycota	Tremellomycetes	Filobasidiales	Piskurozymaceae	Solicoccozyma	terricola	na	NA	NA	NA	0.47
AT1_fall	ASV12	1787	AT	Antillanca	Fall	Treeline	1	Fungi	Basidiomycota	Tremellomycetes	Filobasidiales	Piskurozymaceae	Solicoccozyma	terricola	na	NA	NA	NA	7.39
AT2_fall	ASV12	760	AT	Antillanca	Fall	Treeline	2	Fungi	Basidiomycota	Tremellomycetes	Filobasidiales	Piskurozymaceae	Solicoccozyma	terricola	na	NA	NA	NA	2.24
AT3_fall	ASV12	5256	AT	Antillanca	Fall	Treeline	3	Fungi	Basidiomycota	Tremellomycetes	Filobasidiales	Piskurozymaceae	Solicoccozyma	terricola	na	NA	NA	NA	3.88
VBT1_fall	ASV12	0	VBT	Villarrica	Fall	Below treeline	1	Fungi	Basidiomycota	Tremellomycetes	Filobasidiales	Piskurozymaceae	Solicoccozyma	terricola	na	NA	NA	NA	0
VBT2_fall	ASV12	2039	VBT	Villarrica	Fall	Below treeline	2	Fungi	Basidiomycota	Tremellomycetes	Filobasidiales	Piskurozymaceae	Solicoccozyma	terricola	na	NA	NA	NA	2.43
VBT3_fall	ASV12	844	VBT	Villarrica	Fall	Below treeline	3	Fungi	Basidiomycota	Tremellomycetes	Filobasidiales	Piskurozymaceae	Solicoccozyma	terricola	na	NA	NA	NA	0.9
VT1_fall	ASV12	0	VT	Villarrica	Fall	Treeline	1	Fungi	Basidiomycota	Tremellomycetes	Filobasidiales	Piskurozymaceae	Solicoccozyma	terricola	na	NA	NA	NA	0
VT2_fall	ASV12	2360	VT	Villarrica	Fall	Treeline	2	Fungi	Basidiomycota	Tremellomycetes	Filobasidiales	Piskurozymaceae	Solicoccozyma	terricola	na	NA	NA	NA	2.36
VT3_fall	ASV12	1283	VT	Villarrica	Fall	Treeline	3	Fungi	Basidiomycota	Tremellomycetes	Filobasidiales	Piskurozymaceae	Solicoccozyma	terricola	na	NA	NA	NA	1.16
CHBT1_fall	ASV12	0	CHBT	Chillán	Fall	Below treeline	1	Fungi	Basidiomycota	Tremellomycetes	Filobasidiales	Piskurozymaceae	Solicoccozyma	terricola	na	NA	NA	NA	0
CHBT2_fall	ASV12	229	CHBT	Chillán	Fall	Below treeline	2	Fungi	Basidiomycota	Tremellomycetes	Filobasidiales	Piskurozymaceae	Solicoccozyma	terricola	na	NA	NA	NA	0.17
CHBT3_fall	ASV12	0	CHBT	Chillán	Fall	Below treeline	3	Fungi	Basidiomycota	Tremellomycetes	Filobasidiales	Piskurozymaceae	Solicoccozyma	terricola	na	NA	NA	NA	0
CHT1_fall	ASV12	230	CHT	Chillán	Fall	Treeline	1	Fungi	Basidiomycota	Tremellomycetes	Filobasidiales	Piskurozymaceae	Solicoccozyma	terricola	na	NA	NA	NA	0.27
CHT2_fall	ASV12	0	CHT	Chillán	Fall	Treeline	2	Fungi	Basidiomycota	Tremellomycetes	Filobasidiales	Piskurozymaceae	Solicoccozyma	terricola	na	NA	NA	NA	0
CHT3_fall	ASV12	326	CHT	Chillán	Fall	Treeline	3	Fungi	Basidiomycota	Tremellomycetes	Filobasidiales	Piskurozymaceae	Solicoccozyma	terricola	na	NA	NA	NA	0.16
CBT1_winter	ASV12	187	CBT	Coyhaique	Winter	Below treeline	1	Fungi	Basidiomycota	Tremellomycetes	Filobasidiales	Piskurozymaceae	Solicoccozyma	terricola	na	NA	NA	NA	0.64
CBT2_winter	ASV12	509	CBT	Coyhaique	Winter	Below treeline	2	Fungi	Basidiomycota	Tremellomycetes	Filobasidiales	Piskurozymaceae	Solicoccozyma	terricola	na	NA	NA	NA	1.21
CBT3_winter	ASV12	746	CBT	Coyhaique	Winter	Below treeline	3	Fungi	Basidiomycota	Tremellomycetes	Filobasidiales	Piskurozymaceae	Solicoccozyma	terricola	na	NA	NA	NA	1.67
CBT4_winter	ASV12	230	CBT	Coyhaique	Winter	Below treeline	4	Fungi	Basidiomycota	Tremellomycetes	Filobasidiales	Piskurozymaceae	Solicoccozyma	terricola	na	NA	NA	NA	0.36
CBT5_winter	ASV12	0	CBT	Coyhaique	Winter	Below treeline	5	Fungi	Basidiomycota	Tremellomycetes	Filobasidiales	Piskurozymaceae	Solicoccozyma	terricola	na	NA	NA	NA	0
CT1_winter	ASV12	2096	CT	Coyhaique	Winter	Treeline	1	Fungi	Basidiomycota	Tremellomycetes	Filobasidiales	Piskurozymaceae	Solicoccozyma	terricola	na	NA	NA	NA	4.1
CT2_winter	ASV12	1421	CT	Coyhaique	Winter	Treeline	2	Fungi	Basidiomycota	Tremellomycetes	Filobasidiales	Piskurozymaceae	Solicoccozyma	terricola	na	NA	NA	NA	2.02
CT3_winter	ASV12	43	CT	Coyhaique	Winter	Treeline	3	Fungi	Basidiomycota	Tremellomycetes	Filobasidiales	Piskurozymaceae	Solicoccozyma	terricola	na	NA	NA	NA	0.09
CT4_winter	ASV12	0	CT	Coyhaique	Winter	Treeline	4	Fungi	Basidiomycota	Tremellomycetes	Filobasidiales	Piskurozymaceae	Solicoccozyma	terricola	na	NA	NA	NA	0
CT5_winter	ASV12	0	CT	Coyhaique	Winter	Treeline	5	Fungi	Basidiomycota	Tremellomycetes	Filobasidiales	Piskurozymaceae	Solicoccozyma	terricola	na	NA	NA	NA	0
ABT1_winter	ASV12	178	ABT	Antillanca	Winter	Below treeline	1	Fungi	Basidiomycota	Tremellomycetes	Filobasidiales	Piskurozymaceae	Solicoccozyma	terricola	na	NA	NA	NA	0.39
ABT2_winter	ASV12	632	ABT	Antillanca	Winter	Below treeline	2	Fungi	Basidiomycota	Tremellomycetes	Filobasidiales	Piskurozymaceae	Solicoccozyma	terricola	na	NA	NA	NA	1.44
ABT3_winter	ASV12	181	ABT	Antillanca	Winter	Below treeline	3	Fungi	Basidiomycota	Tremellomycetes	Filobasidiales	Piskurozymaceae	Solicoccozyma	terricola	na	NA	NA	NA	0.36
ABT4_winter	ASV12	516	ABT	Antillanca	Winter	Below treeline	4	Fungi	Basidiomycota	Tremellomycetes	Filobasidiales	Piskurozymaceae	Solicoccozyma	terricola	na	NA	NA	NA	1.19
ABT5_winter	ASV12	838	ABT	Antillanca	Winter	Below treeline	5	Fungi	Basidiomycota	Tremellomycetes	Filobasidiales	Piskurozymaceae	Solicoccozyma	terricola	na	NA	NA	NA	1.61
AT1_winter	ASV12	806	AT	Antillanca	Winter	Treeline	1	Fungi	Basidiomycota	Tremellomycetes	Filobasidiales	Piskurozymaceae	Solicoccozyma	terricola	na	NA	NA	NA	1.28
AT2_winter	ASV12	279	AT	Antillanca	Winter	Treeline	2	Fungi	Basidiomycota	Tremellomycetes	Filobasidiales	Piskurozymaceae	Solicoccozyma	terricola	na	NA	NA	NA	0.51
AT3_winter	ASV12	151	AT	Antillanca	Winter	Treeline	3	Fungi	Basidiomycota	Tremellomycetes	Filobasidiales	Piskurozymaceae	Solicoccozyma	terricola	na	NA	NA	NA	0.32
AT4_winter	ASV12	0	AT	Antillanca	Winter	Treeline	4	Fungi	Basidiomycota	Tremellomycetes	Filobasidiales	Piskurozymaceae	Solicoccozyma	terricola	na	NA	NA	NA	0
AT5_winter	ASV12	0	AT	Antillanca	Winter	Treeline	5	Fungi	Basidiomycota	Tremellomycetes	Filobasidiales	Piskurozymaceae	Solicoccozyma	terricola	na	NA	NA	NA	0
VBT1_winter	ASV12	1768	VBT	Villarrica	Winter	Below treeline	1	Fungi	Basidiomycota	Tremellomycetes	Filobasidiales	Piskurozymaceae	Solicoccozyma	terricola	na	NA	NA	NA	4.89
VBT2_winter	ASV12	3054	VBT	Villarrica	Winter	Below treeline	2	Fungi	Basidiomycota	Tremellomycetes	Filobasidiales	Piskurozymaceae	Solicoccozyma	terricola	na	NA	NA	NA	7.67
VBT3_winter	ASV12	195	VBT	Villarrica	Winter	Below treeline	3	Fungi	Basidiomycota	Tremellomycetes	Filobasidiales	Piskurozymaceae	Solicoccozyma	terricola	na	NA	NA	NA	0.44
VBT4_winter	ASV12	3216	VBT	Villarrica	Winter	Below treeline	4	Fungi	Basidiomycota	Tremellomycetes	Filobasidiales	Piskurozymaceae	Solicoccozyma	terricola	na	NA	NA	NA	7.75
VT1_winter	ASV12	1135	VT	Villarrica	Winter	Treeline	1	Fungi	Basidiomycota	Tremellomycetes	Filobasidiales	Piskurozymaceae	Solicoccozyma	terricola	na	NA	NA	NA	1.8
VT2_winter	ASV12	500	VT	Villarrica	Winter	Treeline	2	Fungi	Basidiomycota	Tremellomycetes	Filobasidiales	Piskurozymaceae	Solicoccozyma	terricola	na	NA	NA	NA	1.03
VT3_winter	ASV12	222	VT	Villarrica	Winter	Treeline	3	Fungi	Basidiomycota	Tremellomycetes	Filobasidiales	Piskurozymaceae	Solicoccozyma	terricola	na	NA	NA	NA	0.59
VT4_winter	ASV12	0	VT	Villarrica	Winter	Treeline	4	Fungi	Basidiomycota	Tremellomycetes	Filobasidiales	Piskurozymaceae	Solicoccozyma	terricola	na	NA	NA	NA	0
VT5_winter	ASV12	0	VT	Villarrica	Winter	Treeline	5	Fungi	Basidiomycota	Tremellomycetes	Filobasidiales	Piskurozymaceae	Solicoccozyma	terricola	na	NA	NA	NA	0
CHBT1_winter	ASV12	173	CHBT	Chillán	Winter	Below treeline	1	Fungi	Basidiomycota	Tremellomycetes	Filobasidiales	Piskurozymaceae	Solicoccozyma	terricola	na	NA	NA	NA	0.29
CHBT2_winter	ASV12	0	CHBT	Chillán	Winter	Below treeline	2	Fungi	Basidiomycota	Tremellomycetes	Filobasidiales	Piskurozymaceae	Solicoccozyma	terricola	na	NA	NA	NA	0
CHBT3_winter	ASV12	252	CHBT	Chillán	Winter	Below treeline	3	Fungi	Basidiomycota	Tremellomycetes	Filobasidiales	Piskurozymaceae	Solicoccozyma	terricola	na	NA	NA	NA	0.51
CHBT4_winter	ASV12	0	CHBT	Chillán	Winter	Below treeline	4	Fungi	Basidiomycota	Tremellomycetes	Filobasidiales	Piskurozymaceae	Solicoccozyma	terricola	na	NA	NA	NA	0
CHBT5_winter	ASV12	0	CHBT	Chillán	Winter	Below treeline	5	Fungi	Basidiomycota	Tremellomycetes	Filobasidiales	Piskurozymaceae	Solicoccozyma	terricola	na	NA	NA	NA	0
CHT1_winter	ASV12	0	CHT	Chillán	Winter	Treeline	1	Fungi	Basidiomycota	Tremellomycetes	Filobasidiales	Piskurozymaceae	Solicoccozyma	terricola	na	NA	NA	NA	0
CHT2_winter	ASV12	175	CHT	Chillán	Winter	Treeline	2	Fungi	Basidiomycota	Tremellomycetes	Filobasidiales	Piskurozymaceae	Solicoccozyma	terricola	na	NA	NA	NA	0.37
CHT3_winter	ASV12	200	CHT	Chillán	Winter	Treeline	3	Fungi	Basidiomycota	Tremellomycetes	Filobasidiales	Piskurozymaceae	Solicoccozyma	terricola	na	NA	NA	NA	0.34
CHT4_winter	ASV12	0	CHT	Chillán	Winter	Treeline	4	Fungi	Basidiomycota	Tremellomycetes	Filobasidiales	Piskurozymaceae	Solicoccozyma	terricola	na	NA	NA	NA	0
CHT5_winter	ASV12	0	CHT	Chillán	Winter	Treeline	5	Fungi	Basidiomycota	Tremellomycetes	Filobasidiales	Piskurozymaceae	Solicoccozyma	terricola	na	NA	NA	NA	0
CBT1_spring	ASV12	1794	CBT	Coyhaique	Spring	Below treeline	1	Fungi	Basidiomycota	Tremellomycetes	Filobasidiales	Piskurozymaceae	Solicoccozyma	terricola	na	NA	NA	NA	3.98
CBT2_spring	ASV12	2296	CBT	Coyhaique	Spring	Below treeline	2	Fungi	Basidiomycota	Tremellomycetes	Filobasidiales	Piskurozymaceae	Solicoccozyma	terricola	na	NA	NA	NA	4.58
CBT3_spring	ASV12	1237	CBT	Coyhaique	Spring	Below treeline	3	Fungi	Basidiomycota	Tremellomycetes	Filobasidiales	Piskurozymaceae	Solicoccozyma	terricola	na	NA	NA	NA	2.27
CBT4_spring	ASV12	959	CBT	Coyhaique	Spring	Below treeline	4	Fungi	Basidiomycota	Tremellomycetes	Filobasidiales	Piskurozymaceae	Solicoccozyma	terricola	na	NA	NA	NA	2.47
CBT5_spring	ASV12	3170	CBT	Coyhaique	Spring	Below treeline	5	Fungi	Basidiomycota	Tremellomycetes	Filobasidiales	Piskurozymaceae	Solicoccozyma	terricola	na	NA	NA	NA	5.06
CT1_spring	ASV12	7014	CT	Coyhaique	Spring	Treeline	1	Fungi	Basidiomycota	Tremellomycetes	Filobasidiales	Piskurozymaceae	Solicoccozyma	terricola	na	NA	NA	NA	9.19
CT2_spring	ASV12	3741	CT	Coyhaique	Spring	Treeline	2	Fungi	Basidiomycota	Tremellomycetes	Filobasidiales	Piskurozymaceae	Solicoccozyma	terricola	na	NA	NA	NA	5.46
CT3_spring	ASV12	892	CT	Coyhaique	Spring	Treeline	3	Fungi	Basidiomycota	Tremellomycetes	Filobasidiales	Piskurozymaceae	Solicoccozyma	terricola	na	NA	NA	NA	2.01
CT4_spring	ASV12	0	CT	Coyhaique	Spring	Treeline	4	Fungi	Basidiomycota	Tremellomycetes	Filobasidiales	Piskurozymaceae	Solicoccozyma	terricola	na	NA	NA	NA	0
CT5_spring	ASV12	0	CT	Coyhaique	Spring	Treeline	5	Fungi	Basidiomycota	Tremellomycetes	Filobasidiales	Piskurozymaceae	Solicoccozyma	terricola	na	NA	NA	NA	0
ABT2_spring	ASV12	556	ABT	Antillanca	Spring	Below treeline	2	Fungi	Basidiomycota	Tremellomycetes	Filobasidiales	Piskurozymaceae	Solicoccozyma	terricola	na	NA	NA	NA	1.07
ABT3_spring	ASV12	859	ABT	Antillanca	Spring	Below treeline	3	Fungi	Basidiomycota	Tremellomycetes	Filobasidiales	Piskurozymaceae	Solicoccozyma	terricola	na	NA	NA	NA	1.59
ABT4_spring	ASV12	2162	ABT	Antillanca	Spring	Below treeline	4	Fungi	Basidiomycota	Tremellomycetes	Filobasidiales	Piskurozymaceae	Solicoccozyma	terricola	na	NA	NA	NA	3.33
ABT5_spring	ASV12	704	ABT	Antillanca	Spring	Below treeline	5	Fungi	Basidiomycota	Tremellomycetes	Filobasidiales	Piskurozymaceae	Solicoccozyma	terricola	na	NA	NA	NA	1.13
AT1_spring	ASV12	2845	AT	Antillanca	Spring	Treeline	1	Fungi	Basidiomycota	Tremellomycetes	Filobasidiales	Piskurozymaceae	Solicoccozyma	terricola	na	NA	NA	NA	4.59
AT2_spring	ASV12	3689	AT	Antillanca	Spring	Treeline	2	Fungi	Basidiomycota	Tremellomycetes	Filobasidiales	Piskurozymaceae	Solicoccozyma	terricola	na	NA	NA	NA	5.37
AT3_spring	ASV12	2025	AT	Antillanca	Spring	Treeline	3	Fungi	Basidiomycota	Tremellomycetes	Filobasidiales	Piskurozymaceae	Solicoccozyma	terricola	na	NA	NA	NA	3.56
AT4_spring	ASV12	0	AT	Antillanca	Spring	Treeline	4	Fungi	Basidiomycota	Tremellomycetes	Filobasidiales	Piskurozymaceae	Solicoccozyma	terricola	na	NA	NA	NA	0
AT5_spring	ASV12	0	AT	Antillanca	Spring	Treeline	5	Fungi	Basidiomycota	Tremellomycetes	Filobasidiales	Piskurozymaceae	Solicoccozyma	terricola	na	NA	NA	NA	0
VBT1_spring	ASV12	1151	VBT	Villarrica	Spring	Below treeline	1	Fungi	Basidiomycota	Tremellomycetes	Filobasidiales	Piskurozymaceae	Solicoccozyma	terricola	na	NA	NA	NA	2.39
VBT2_spring	ASV12	2265	VBT	Villarrica	Spring	Below treeline	2	Fungi	Basidiomycota	Tremellomycetes	Filobasidiales	Piskurozymaceae	Solicoccozyma	terricola	na	NA	NA	NA	3.65
VBT4_spring	ASV12	793	VBT	Villarrica	Spring	Below treeline	4	Fungi	Basidiomycota	Tremellomycetes	Filobasidiales	Piskurozymaceae	Solicoccozyma	terricola	na	NA	NA	NA	1.35
VBT5_spring	ASV12	441	VBT	Villarrica	Spring	Below treeline	5	Fungi	Basidiomycota	Tremellomycetes	Filobasidiales	Piskurozymaceae	Solicoccozyma	terricola	na	NA	NA	NA	0.77
VT1_spring	ASV12	1536	VT	Villarrica	Spring	Treeline	1	Fungi	Basidiomycota	Tremellomycetes	Filobasidiales	Piskurozymaceae	Solicoccozyma	terricola	na	NA	NA	NA	2.19
VT2_spring	ASV12	1950	VT	Villarrica	Spring	Treeline	2	Fungi	Basidiomycota	Tremellomycetes	Filobasidiales	Piskurozymaceae	Solicoccozyma	terricola	na	NA	NA	NA	2.93
VT3_spring	ASV12	390	VT	Villarrica	Spring	Treeline	3	Fungi	Basidiomycota	Tremellomycetes	Filobasidiales	Piskurozymaceae	Solicoccozyma	terricola	na	NA	NA	NA	0.91
VT4_spring	ASV12	0	VT	Villarrica	Spring	Treeline	4	Fungi	Basidiomycota	Tremellomycetes	Filobasidiales	Piskurozymaceae	Solicoccozyma	terricola	na	NA	NA	NA	0
VT5_spring	ASV12	0	VT	Villarrica	Spring	Treeline	5	Fungi	Basidiomycota	Tremellomycetes	Filobasidiales	Piskurozymaceae	Solicoccozyma	terricola	na	NA	NA	NA	0
CHBT1_spring	ASV12	290	CHBT	Chillán	Spring	Below treeline	1	Fungi	Basidiomycota	Tremellomycetes	Filobasidiales	Piskurozymaceae	Solicoccozyma	terricola	na	NA	NA	NA	0.46
CHBT2_spring	ASV12	0	CHBT	Chillán	Spring	Below treeline	2	Fungi	Basidiomycota	Tremellomycetes	Filobasidiales	Piskurozymaceae	Solicoccozyma	terricola	na	NA	NA	NA	0
CHBT3_spring	ASV12	0	CHBT	Chillán	Spring	Below treeline	3	Fungi	Basidiomycota	Tremellomycetes	Filobasidiales	Piskurozymaceae	Solicoccozyma	terricola	na	NA	NA	NA	0
CHBT4_spring	ASV12	0	CHBT	Chillán	Spring	Below treeline	4	Fungi	Basidiomycota	Tremellomycetes	Filobasidiales	Piskurozymaceae	Solicoccozyma	terricola	na	NA	NA	NA	0
CHBT5_spring	ASV12	443	CHBT	Chillán	Spring	Below treeline	5	Fungi	Basidiomycota	Tremellomycetes	Filobasidiales	Piskurozymaceae	Solicoccozyma	terricola	na	NA	NA	NA	0.59
CHT1_spring	ASV12	11	CHT	Chillán	Spring	Treeline	1	Fungi	Basidiomycota	Tremellomycetes	Filobasidiales	Piskurozymaceae	Solicoccozyma	terricola	na	NA	NA	NA	0.01
CHT2_spring	ASV12	331	CHT	Chillán	Spring	Treeline	2	Fungi	Basidiomycota	Tremellomycetes	Filobasidiales	Piskurozymaceae	Solicoccozyma	terricola	na	NA	NA	NA	0.34
CHT3_spring	ASV12	0	CHT	Chillán	Spring	Treeline	3	Fungi	Basidiomycota	Tremellomycetes	Filobasidiales	Piskurozymaceae	Solicoccozyma	terricola	na	NA	NA	NA	0
CHT5_spring	ASV12	0	CHT	Chillán	Spring	Treeline	5	Fungi	Basidiomycota	Tremellomycetes	Filobasidiales	Piskurozymaceae	Solicoccozyma	terricola	na	NA	NA	NA	0
CBT1_summer	ASV12	535	CBT	Coyhaique	Summer	Below treeline	1	Fungi	Basidiomycota	Tremellomycetes	Filobasidiales	Piskurozymaceae	Solicoccozyma	terricola	na	NA	NA	NA	1.76
CBT2_summer	ASV12	654	CBT	Coyhaique	Summer	Below treeline	2	Fungi	Basidiomycota	Tremellomycetes	Filobasidiales	Piskurozymaceae	Solicoccozyma	terricola	na	NA	NA	NA	1.45
CBT3_summer	ASV12	1342	CBT	Coyhaique	Summer	Below treeline	3	Fungi	Basidiomycota	Tremellomycetes	Filobasidiales	Piskurozymaceae	Solicoccozyma	terricola	na	NA	NA	NA	3.44
CBT4_summer	ASV12	633	CBT	Coyhaique	Summer	Below treeline	4	Fungi	Basidiomycota	Tremellomycetes	Filobasidiales	Piskurozymaceae	Solicoccozyma	terricola	na	NA	NA	NA	1.47
CBT5_summer	ASV12	793	CBT	Coyhaique	Summer	Below treeline	5	Fungi	Basidiomycota	Tremellomycetes	Filobasidiales	Piskurozymaceae	Solicoccozyma	terricola	na	NA	NA	NA	2.22
CT1_summer	ASV12	1991	CT	Coyhaique	Summer	Treeline	1	Fungi	Basidiomycota	Tremellomycetes	Filobasidiales	Piskurozymaceae	Solicoccozyma	terricola	na	NA	NA	NA	3.76
CT2_summer	ASV12	1981	CT	Coyhaique	Summer	Treeline	2	Fungi	Basidiomycota	Tremellomycetes	Filobasidiales	Piskurozymaceae	Solicoccozyma	terricola	na	NA	NA	NA	5.26
CT3_summer	ASV12	237	CT	Coyhaique	Summer	Treeline	3	Fungi	Basidiomycota	Tremellomycetes	Filobasidiales	Piskurozymaceae	Solicoccozyma	terricola	na	NA	NA	NA	0.67
CT4_summer	ASV12	0	CT	Coyhaique	Summer	Treeline	4	Fungi	Basidiomycota	Tremellomycetes	Filobasidiales	Piskurozymaceae	Solicoccozyma	terricola	na	NA	NA	NA	0
CT5_summer	ASV12	0	CT	Coyhaique	Summer	Treeline	5	Fungi	Basidiomycota	Tremellomycetes	Filobasidiales	Piskurozymaceae	Solicoccozyma	terricola	na	NA	NA	NA	0
ABT1_summer	ASV12	305	ABT	Antillanca	Summer	Below treeline	1	Fungi	Basidiomycota	Tremellomycetes	Filobasidiales	Piskurozymaceae	Solicoccozyma	terricola	na	NA	NA	NA	0.81
ABT2_summer	ASV12	687	ABT	Antillanca	Summer	Below treeline	2	Fungi	Basidiomycota	Tremellomycetes	Filobasidiales	Piskurozymaceae	Solicoccozyma	terricola	na	NA	NA	NA	1.13
ABT3_summer	ASV12	492	ABT	Antillanca	Summer	Below treeline	3	Fungi	Basidiomycota	Tremellomycetes	Filobasidiales	Piskurozymaceae	Solicoccozyma	terricola	na	NA	NA	NA	0.83
ABT4_summer	ASV12	0	ABT	Antillanca	Summer	Below treeline	4	Fungi	Basidiomycota	Tremellomycetes	Filobasidiales	Piskurozymaceae	Solicoccozyma	terricola	na	NA	NA	NA	0
ABT5_summer	ASV12	458	ABT	Antillanca	Summer	Below treeline	5	Fungi	Basidiomycota	Tremellomycetes	Filobasidiales	Piskurozymaceae	Solicoccozyma	terricola	na	NA	NA	NA	0.78
AT1_summer	ASV12	2208	AT	Antillanca	Summer	Treeline	1	Fungi	Basidiomycota	Tremellomycetes	Filobasidiales	Piskurozymaceae	Solicoccozyma	terricola	na	NA	NA	NA	3.78
AT2_summer	ASV12	1284	AT	Antillanca	Summer	Treeline	2	Fungi	Basidiomycota	Tremellomycetes	Filobasidiales	Piskurozymaceae	Solicoccozyma	terricola	na	NA	NA	NA	1.98
AT3_summer	ASV12	716	AT	Antillanca	Summer	Treeline	3	Fungi	Basidiomycota	Tremellomycetes	Filobasidiales	Piskurozymaceae	Solicoccozyma	terricola	na	NA	NA	NA	1.52
AT4_summer	ASV12	0	AT	Antillanca	Summer	Treeline	4	Fungi	Basidiomycota	Tremellomycetes	Filobasidiales	Piskurozymaceae	Solicoccozyma	terricola	na	NA	NA	NA	0
AT5_summer	ASV12	0	AT	Antillanca	Summer	Treeline	5	Fungi	Basidiomycota	Tremellomycetes	Filobasidiales	Piskurozymaceae	Solicoccozyma	terricola	na	NA	NA	NA	0
VBT1_summer	ASV12	607	VBT	Villarrica	Summer	Below treeline	1	Fungi	Basidiomycota	Tremellomycetes	Filobasidiales	Piskurozymaceae	Solicoccozyma	terricola	na	NA	NA	NA	2.08
VBT2_summer	ASV12	575	VBT	Villarrica	Summer	Below treeline	2	Fungi	Basidiomycota	Tremellomycetes	Filobasidiales	Piskurozymaceae	Solicoccozyma	terricola	na	NA	NA	NA	1.08
VBT3_summer	ASV12	475	VBT	Villarrica	Summer	Below treeline	3	Fungi	Basidiomycota	Tremellomycetes	Filobasidiales	Piskurozymaceae	Solicoccozyma	terricola	na	NA	NA	NA	0.9
VBT4_summer	ASV12	523	VBT	Villarrica	Summer	Below treeline	4	Fungi	Basidiomycota	Tremellomycetes	Filobasidiales	Piskurozymaceae	Solicoccozyma	terricola	na	NA	NA	NA	1.07
VBT5_summer	ASV12	351	VBT	Villarrica	Summer	Below treeline	5	Fungi	Basidiomycota	Tremellomycetes	Filobasidiales	Piskurozymaceae	Solicoccozyma	terricola	na	NA	NA	NA	0.78
VT1_summer	ASV12	261	VT	Villarrica	Summer	Treeline	1	Fungi	Basidiomycota	Tremellomycetes	Filobasidiales	Piskurozymaceae	Solicoccozyma	terricola	na	NA	NA	NA	0.49
VT2_summer	ASV12	475	VT	Villarrica	Summer	Treeline	2	Fungi	Basidiomycota	Tremellomycetes	Filobasidiales	Piskurozymaceae	Solicoccozyma	terricola	na	NA	NA	NA	0.82
VT3_summer	ASV12	169	VT	Villarrica	Summer	Treeline	3	Fungi	Basidiomycota	Tremellomycetes	Filobasidiales	Piskurozymaceae	Solicoccozyma	terricola	na	NA	NA	NA	0.44
VT4_summer	ASV12	0	VT	Villarrica	Summer	Treeline	4	Fungi	Basidiomycota	Tremellomycetes	Filobasidiales	Piskurozymaceae	Solicoccozyma	terricola	na	NA	NA	NA	0
VT5_summer	ASV12	0	VT	Villarrica	Summer	Treeline	5	Fungi	Basidiomycota	Tremellomycetes	Filobasidiales	Piskurozymaceae	Solicoccozyma	terricola	na	NA	NA	NA	0
CHBT1_summer	ASV12	0	CHBT	Chillán	Summer	Below treeline	1	Fungi	Basidiomycota	Tremellomycetes	Filobasidiales	Piskurozymaceae	Solicoccozyma	terricola	na	NA	NA	NA	0
CHBT2_summer	ASV12	0	CHBT	Chillán	Summer	Below treeline	2	Fungi	Basidiomycota	Tremellomycetes	Filobasidiales	Piskurozymaceae	Solicoccozyma	terricola	na	NA	NA	NA	0
CHBT3_summer	ASV12	0	CHBT	Chillán	Summer	Below treeline	3	Fungi	Basidiomycota	Tremellomycetes	Filobasidiales	Piskurozymaceae	Solicoccozyma	terricola	na	NA	NA	NA	0
CHBT4_summer	ASV12	0	CHBT	Chillán	Summer	Below treeline	4	Fungi	Basidiomycota	Tremellomycetes	Filobasidiales	Piskurozymaceae	Solicoccozyma	terricola	na	NA	NA	NA	0
CHBT5_summer	ASV12	288	CHBT	Chillán	Summer	Below treeline	5	Fungi	Basidiomycota	Tremellomycetes	Filobasidiales	Piskurozymaceae	Solicoccozyma	terricola	na	NA	NA	NA	0.39
CHT1_summer	ASV12	423	CHT	Chillán	Summer	Treeline	1	Fungi	Basidiomycota	Tremellomycetes	Filobasidiales	Piskurozymaceae	Solicoccozyma	terricola	na	NA	NA	NA	0.51
CHT2_summer	ASV12	127	CHT	Chillán	Summer	Treeline	2	Fungi	Basidiomycota	Tremellomycetes	Filobasidiales	Piskurozymaceae	Solicoccozyma	terricola	na	NA	NA	NA	0.18
CHT3_summer	ASV12	0	CHT	Chillán	Summer	Treeline	3	Fungi	Basidiomycota	Tremellomycetes	Filobasidiales	Piskurozymaceae	Solicoccozyma	terricola	na	NA	NA	NA	0
CHT4_summer	ASV12	0	CHT	Chillán	Summer	Treeline	4	Fungi	Basidiomycota	Tremellomycetes	Filobasidiales	Piskurozymaceae	Solicoccozyma	terricola	na	NA	NA	NA	0
CHT5_summer	ASV12	0	CHT	Chillán	Summer	Treeline	5	Fungi	Basidiomycota	Tremellomycetes	Filobasidiales	Piskurozymaceae	Solicoccozyma	terricola	na	NA	NA	NA	0
CBT1_fall	ASV13	2903	CBT	Coyhaique	Fall	Below treeline	1	Fungi	Ascomycota	Leotiomycetes	Helotiales	Dermateaceae	Cryptosporiopsis	NA	Cryptosporiopsis	13	Saprotroph	Saprotroph	1.5
CBT2_fall	ASV13	1562	CBT	Coyhaique	Fall	Below treeline	2	Fungi	Ascomycota	Leotiomycetes	Helotiales	Dermateaceae	Cryptosporiopsis	NA	Cryptosporiopsis	13	Saprotroph	Saprotroph	3.49
CBT3_fall	ASV13	3218	CBT	Coyhaique	Fall	Below treeline	3	Fungi	Ascomycota	Leotiomycetes	Helotiales	Dermateaceae	Cryptosporiopsis	NA	Cryptosporiopsis	13	Saprotroph	Saprotroph	2.09
ABT1_fall	ASV13	0	ABT	Antillanca	Fall	Below treeline	1	Fungi	Ascomycota	Leotiomycetes	Helotiales	Dermateaceae	Cryptosporiopsis	NA	Cryptosporiopsis	13	Saprotroph	Saprotroph	0
ABT2_fall	ASV13	0	ABT	Antillanca	Fall	Below treeline	2	Fungi	Ascomycota	Leotiomycetes	Helotiales	Dermateaceae	Cryptosporiopsis	NA	Cryptosporiopsis	13	Saprotroph	Saprotroph	0
ABT3_fall	ASV13	0	ABT	Antillanca	Fall	Below treeline	3	Fungi	Ascomycota	Leotiomycetes	Helotiales	Dermateaceae	Cryptosporiopsis	NA	Cryptosporiopsis	13	Saprotroph	Saprotroph	0
AT1_fall	ASV13	0	AT	Antillanca	Fall	Treeline	1	Fungi	Ascomycota	Leotiomycetes	Helotiales	Dermateaceae	Cryptosporiopsis	NA	Cryptosporiopsis	13	Saprotroph	Saprotroph	0
AT2_fall	ASV13	0	AT	Antillanca	Fall	Treeline	2	Fungi	Ascomycota	Leotiomycetes	Helotiales	Dermateaceae	Cryptosporiopsis	NA	Cryptosporiopsis	13	Saprotroph	Saprotroph	0
AT3_fall	ASV13	0	AT	Antillanca	Fall	Treeline	3	Fungi	Ascomycota	Leotiomycetes	Helotiales	Dermateaceae	Cryptosporiopsis	NA	Cryptosporiopsis	13	Saprotroph	Saprotroph	0
VBT1_fall	ASV13	0	VBT	Villarrica	Fall	Below treeline	1	Fungi	Ascomycota	Leotiomycetes	Helotiales	Dermateaceae	Cryptosporiopsis	NA	Cryptosporiopsis	13	Saprotroph	Saprotroph	0
VBT2_fall	ASV13	0	VBT	Villarrica	Fall	Below treeline	2	Fungi	Ascomycota	Leotiomycetes	Helotiales	Dermateaceae	Cryptosporiopsis	NA	Cryptosporiopsis	13	Saprotroph	Saprotroph	0
VBT3_fall	ASV13	0	VBT	Villarrica	Fall	Below treeline	3	Fungi	Ascomycota	Leotiomycetes	Helotiales	Dermateaceae	Cryptosporiopsis	NA	Cryptosporiopsis	13	Saprotroph	Saprotroph	0
VT1_fall	ASV13	0	VT	Villarrica	Fall	Treeline	1	Fungi	Ascomycota	Leotiomycetes	Helotiales	Dermateaceae	Cryptosporiopsis	NA	Cryptosporiopsis	13	Saprotroph	Saprotroph	0
VT2_fall	ASV13	0	VT	Villarrica	Fall	Treeline	2	Fungi	Ascomycota	Leotiomycetes	Helotiales	Dermateaceae	Cryptosporiopsis	NA	Cryptosporiopsis	13	Saprotroph	Saprotroph	0
VT3_fall	ASV13	0	VT	Villarrica	Fall	Treeline	3	Fungi	Ascomycota	Leotiomycetes	Helotiales	Dermateaceae	Cryptosporiopsis	NA	Cryptosporiopsis	13	Saprotroph	Saprotroph	0
CHBT1_fall	ASV13	0	CHBT	Chillán	Fall	Below treeline	1	Fungi	Ascomycota	Leotiomycetes	Helotiales	Dermateaceae	Cryptosporiopsis	NA	Cryptosporiopsis	13	Saprotroph	Saprotroph	0
CHBT2_fall	ASV13	0	CHBT	Chillán	Fall	Below treeline	2	Fungi	Ascomycota	Leotiomycetes	Helotiales	Dermateaceae	Cryptosporiopsis	NA	Cryptosporiopsis	13	Saprotroph	Saprotroph	0
CHBT3_fall	ASV13	0	CHBT	Chillán	Fall	Below treeline	3	Fungi	Ascomycota	Leotiomycetes	Helotiales	Dermateaceae	Cryptosporiopsis	NA	Cryptosporiopsis	13	Saprotroph	Saprotroph	0
CHT1_fall	ASV13	0	CHT	Chillán	Fall	Treeline	1	Fungi	Ascomycota	Leotiomycetes	Helotiales	Dermateaceae	Cryptosporiopsis	NA	Cryptosporiopsis	13	Saprotroph	Saprotroph	0
CHT2_fall	ASV13	0	CHT	Chillán	Fall	Treeline	2	Fungi	Ascomycota	Leotiomycetes	Helotiales	Dermateaceae	Cryptosporiopsis	NA	Cryptosporiopsis	13	Saprotroph	Saprotroph	0
CHT3_fall	ASV13	0	CHT	Chillán	Fall	Treeline	3	Fungi	Ascomycota	Leotiomycetes	Helotiales	Dermateaceae	Cryptosporiopsis	NA	Cryptosporiopsis	13	Saprotroph	Saprotroph	0
CBT1_winter	ASV13	287	CBT	Coyhaique	Winter	Below treeline	1	Fungi	Ascomycota	Leotiomycetes	Helotiales	Dermateaceae	Cryptosporiopsis	NA	Cryptosporiopsis	13	Saprotroph	Saprotroph	0.98
CBT2_winter	ASV13	169	CBT	Coyhaique	Winter	Below treeline	2	Fungi	Ascomycota	Leotiomycetes	Helotiales	Dermateaceae	Cryptosporiopsis	NA	Cryptosporiopsis	13	Saprotroph	Saprotroph	0.4
CBT3_winter	ASV13	0	CBT	Coyhaique	Winter	Below treeline	3	Fungi	Ascomycota	Leotiomycetes	Helotiales	Dermateaceae	Cryptosporiopsis	NA	Cryptosporiopsis	13	Saprotroph	Saprotroph	0
CBT4_winter	ASV13	0	CBT	Coyhaique	Winter	Below treeline	4	Fungi	Ascomycota	Leotiomycetes	Helotiales	Dermateaceae	Cryptosporiopsis	NA	Cryptosporiopsis	13	Saprotroph	Saprotroph	0
CBT5_winter	ASV13	216	CBT	Coyhaique	Winter	Below treeline	5	Fungi	Ascomycota	Leotiomycetes	Helotiales	Dermateaceae	Cryptosporiopsis	NA	Cryptosporiopsis	13	Saprotroph	Saprotroph	0.39
CT1_winter	ASV13	0	CT	Coyhaique	Winter	Treeline	1	Fungi	Ascomycota	Leotiomycetes	Helotiales	Dermateaceae	Cryptosporiopsis	NA	Cryptosporiopsis	13	Saprotroph	Saprotroph	0
CT2_winter	ASV13	0	CT	Coyhaique	Winter	Treeline	2	Fungi	Ascomycota	Leotiomycetes	Helotiales	Dermateaceae	Cryptosporiopsis	NA	Cryptosporiopsis	13	Saprotroph	Saprotroph	0
CT3_winter	ASV13	0	CT	Coyhaique	Winter	Treeline	3	Fungi	Ascomycota	Leotiomycetes	Helotiales	Dermateaceae	Cryptosporiopsis	NA	Cryptosporiopsis	13	Saprotroph	Saprotroph	0
CT4_winter	ASV13	0	CT	Coyhaique	Winter	Treeline	4	Fungi	Ascomycota	Leotiomycetes	Helotiales	Dermateaceae	Cryptosporiopsis	NA	Cryptosporiopsis	13	Saprotroph	Saprotroph	0
CT5_winter	ASV13	0	CT	Coyhaique	Winter	Treeline	5	Fungi	Ascomycota	Leotiomycetes	Helotiales	Dermateaceae	Cryptosporiopsis	NA	Cryptosporiopsis	13	Saprotroph	Saprotroph	0
ABT1_winter	ASV13	0	ABT	Antillanca	Winter	Below treeline	1	Fungi	Ascomycota	Leotiomycetes	Helotiales	Dermateaceae	Cryptosporiopsis	NA	Cryptosporiopsis	13	Saprotroph	Saprotroph	0
ABT2_winter	ASV13	0	ABT	Antillanca	Winter	Below treeline	2	Fungi	Ascomycota	Leotiomycetes	Helotiales	Dermateaceae	Cryptosporiopsis	NA	Cryptosporiopsis	13	Saprotroph	Saprotroph	0
ABT3_winter	ASV13	0	ABT	Antillanca	Winter	Below treeline	3	Fungi	Ascomycota	Leotiomycetes	Helotiales	Dermateaceae	Cryptosporiopsis	NA	Cryptosporiopsis	13	Saprotroph	Saprotroph	0
ABT4_winter	ASV13	0	ABT	Antillanca	Winter	Below treeline	4	Fungi	Ascomycota	Leotiomycetes	Helotiales	Dermateaceae	Cryptosporiopsis	NA	Cryptosporiopsis	13	Saprotroph	Saprotroph	0
ABT5_winter	ASV13	0	ABT	Antillanca	Winter	Below treeline	5	Fungi	Ascomycota	Leotiomycetes	Helotiales	Dermateaceae	Cryptosporiopsis	NA	Cryptosporiopsis	13	Saprotroph	Saprotroph	0
AT1_winter	ASV13	0	AT	Antillanca	Winter	Treeline	1	Fungi	Ascomycota	Leotiomycetes	Helotiales	Dermateaceae	Cryptosporiopsis	NA	Cryptosporiopsis	13	Saprotroph	Saprotroph	0
AT2_winter	ASV13	0	AT	Antillanca	Winter	Treeline	2	Fungi	Ascomycota	Leotiomycetes	Helotiales	Dermateaceae	Cryptosporiopsis	NA	Cryptosporiopsis	13	Saprotroph	Saprotroph	0
AT3_winter	ASV13	0	AT	Antillanca	Winter	Treeline	3	Fungi	Ascomycota	Leotiomycetes	Helotiales	Dermateaceae	Cryptosporiopsis	NA	Cryptosporiopsis	13	Saprotroph	Saprotroph	0
AT4_winter	ASV13	0	AT	Antillanca	Winter	Treeline	4	Fungi	Ascomycota	Leotiomycetes	Helotiales	Dermateaceae	Cryptosporiopsis	NA	Cryptosporiopsis	13	Saprotroph	Saprotroph	0
AT5_winter	ASV13	0	AT	Antillanca	Winter	Treeline	5	Fungi	Ascomycota	Leotiomycetes	Helotiales	Dermateaceae	Cryptosporiopsis	NA	Cryptosporiopsis	13	Saprotroph	Saprotroph	0
VBT1_winter	ASV13	0	VBT	Villarrica	Winter	Below treeline	1	Fungi	Ascomycota	Leotiomycetes	Helotiales	Dermateaceae	Cryptosporiopsis	NA	Cryptosporiopsis	13	Saprotroph	Saprotroph	0
VBT2_winter	ASV13	0	VBT	Villarrica	Winter	Below treeline	2	Fungi	Ascomycota	Leotiomycetes	Helotiales	Dermateaceae	Cryptosporiopsis	NA	Cryptosporiopsis	13	Saprotroph	Saprotroph	0
VBT3_winter	ASV13	0	VBT	Villarrica	Winter	Below treeline	3	Fungi	Ascomycota	Leotiomycetes	Helotiales	Dermateaceae	Cryptosporiopsis	NA	Cryptosporiopsis	13	Saprotroph	Saprotroph	0
VBT4_winter	ASV13	0	VBT	Villarrica	Winter	Below treeline	4	Fungi	Ascomycota	Leotiomycetes	Helotiales	Dermateaceae	Cryptosporiopsis	NA	Cryptosporiopsis	13	Saprotroph	Saprotroph	0
VT1_winter	ASV13	0	VT	Villarrica	Winter	Treeline	1	Fungi	Ascomycota	Leotiomycetes	Helotiales	Dermateaceae	Cryptosporiopsis	NA	Cryptosporiopsis	13	Saprotroph	Saprotroph	0
VT2_winter	ASV13	0	VT	Villarrica	Winter	Treeline	2	Fungi	Ascomycota	Leotiomycetes	Helotiales	Dermateaceae	Cryptosporiopsis	NA	Cryptosporiopsis	13	Saprotroph	Saprotroph	0
VT3_winter	ASV13	0	VT	Villarrica	Winter	Treeline	3	Fungi	Ascomycota	Leotiomycetes	Helotiales	Dermateaceae	Cryptosporiopsis	NA	Cryptosporiopsis	13	Saprotroph	Saprotroph	0
VT4_winter	ASV13	0	VT	Villarrica	Winter	Treeline	4	Fungi	Ascomycota	Leotiomycetes	Helotiales	Dermateaceae	Cryptosporiopsis	NA	Cryptosporiopsis	13	Saprotroph	Saprotroph	0
VT5_winter	ASV13	0	VT	Villarrica	Winter	Treeline	5	Fungi	Ascomycota	Leotiomycetes	Helotiales	Dermateaceae	Cryptosporiopsis	NA	Cryptosporiopsis	13	Saprotroph	Saprotroph	0
CHBT1_winter	ASV13	0	CHBT	Chillán	Winter	Below treeline	1	Fungi	Ascomycota	Leotiomycetes	Helotiales	Dermateaceae	Cryptosporiopsis	NA	Cryptosporiopsis	13	Saprotroph	Saprotroph	0
CHBT2_winter	ASV13	0	CHBT	Chillán	Winter	Below treeline	2	Fungi	Ascomycota	Leotiomycetes	Helotiales	Dermateaceae	Cryptosporiopsis	NA	Cryptosporiopsis	13	Saprotroph	Saprotroph	0
CHBT3_winter	ASV13	0	CHBT	Chillán	Winter	Below treeline	3	Fungi	Ascomycota	Leotiomycetes	Helotiales	Dermateaceae	Cryptosporiopsis	NA	Cryptosporiopsis	13	Saprotroph	Saprotroph	0
CHBT4_winter	ASV13	0	CHBT	Chillán	Winter	Below treeline	4	Fungi	Ascomycota	Leotiomycetes	Helotiales	Dermateaceae	Cryptosporiopsis	NA	Cryptosporiopsis	13	Saprotroph	Saprotroph	0
CHBT5_winter	ASV13	0	CHBT	Chillán	Winter	Below treeline	5	Fungi	Ascomycota	Leotiomycetes	Helotiales	Dermateaceae	Cryptosporiopsis	NA	Cryptosporiopsis	13	Saprotroph	Saprotroph	0
CHT1_winter	ASV13	0	CHT	Chillán	Winter	Treeline	1	Fungi	Ascomycota	Leotiomycetes	Helotiales	Dermateaceae	Cryptosporiopsis	NA	Cryptosporiopsis	13	Saprotroph	Saprotroph	0
CHT2_winter	ASV13	0	CHT	Chillán	Winter	Treeline	2	Fungi	Ascomycota	Leotiomycetes	Helotiales	Dermateaceae	Cryptosporiopsis	NA	Cryptosporiopsis	13	Saprotroph	Saprotroph	0
CHT3_winter	ASV13	0	CHT	Chillán	Winter	Treeline	3	Fungi	Ascomycota	Leotiomycetes	Helotiales	Dermateaceae	Cryptosporiopsis	NA	Cryptosporiopsis	13	Saprotroph	Saprotroph	0
CHT4_winter	ASV13	0	CHT	Chillán	Winter	Treeline	4	Fungi	Ascomycota	Leotiomycetes	Helotiales	Dermateaceae	Cryptosporiopsis	NA	Cryptosporiopsis	13	Saprotroph	Saprotroph	0
CHT5_winter	ASV13	0	CHT	Chillán	Winter	Treeline	5	Fungi	Ascomycota	Leotiomycetes	Helotiales	Dermateaceae	Cryptosporiopsis	NA	Cryptosporiopsis	13	Saprotroph	Saprotroph	0
CBT1_spring	ASV13	0	CBT	Coyhaique	Spring	Below treeline	1	Fungi	Ascomycota	Leotiomycetes	Helotiales	Dermateaceae	Cryptosporiopsis	NA	Cryptosporiopsis	13	Saprotroph	Saprotroph	0
CBT2_spring	ASV13	0	CBT	Coyhaique	Spring	Below treeline	2	Fungi	Ascomycota	Leotiomycetes	Helotiales	Dermateaceae	Cryptosporiopsis	NA	Cryptosporiopsis	13	Saprotroph	Saprotroph	0
CBT3_spring	ASV13	364	CBT	Coyhaique	Spring	Below treeline	3	Fungi	Ascomycota	Leotiomycetes	Helotiales	Dermateaceae	Cryptosporiopsis	NA	Cryptosporiopsis	13	Saprotroph	Saprotroph	0.67
CBT4_spring	ASV13	0	CBT	Coyhaique	Spring	Below treeline	4	Fungi	Ascomycota	Leotiomycetes	Helotiales	Dermateaceae	Cryptosporiopsis	NA	Cryptosporiopsis	13	Saprotroph	Saprotroph	0
CBT5_spring	ASV13	0	CBT	Coyhaique	Spring	Below treeline	5	Fungi	Ascomycota	Leotiomycetes	Helotiales	Dermateaceae	Cryptosporiopsis	NA	Cryptosporiopsis	13	Saprotroph	Saprotroph	0
CT1_spring	ASV13	0	CT	Coyhaique	Spring	Treeline	1	Fungi	Ascomycota	Leotiomycetes	Helotiales	Dermateaceae	Cryptosporiopsis	NA	Cryptosporiopsis	13	Saprotroph	Saprotroph	0
CT2_spring	ASV13	0	CT	Coyhaique	Spring	Treeline	2	Fungi	Ascomycota	Leotiomycetes	Helotiales	Dermateaceae	Cryptosporiopsis	NA	Cryptosporiopsis	13	Saprotroph	Saprotroph	0
CT3_spring	ASV13	0	CT	Coyhaique	Spring	Treeline	3	Fungi	Ascomycota	Leotiomycetes	Helotiales	Dermateaceae	Cryptosporiopsis	NA	Cryptosporiopsis	13	Saprotroph	Saprotroph	0
CT4_spring	ASV13	0	CT	Coyhaique	Spring	Treeline	4	Fungi	Ascomycota	Leotiomycetes	Helotiales	Dermateaceae	Cryptosporiopsis	NA	Cryptosporiopsis	13	Saprotroph	Saprotroph	0
CT5_spring	ASV13	0	CT	Coyhaique	Spring	Treeline	5	Fungi	Ascomycota	Leotiomycetes	Helotiales	Dermateaceae	Cryptosporiopsis	NA	Cryptosporiopsis	13	Saprotroph	Saprotroph	0
ABT2_spring	ASV13	0	ABT	Antillanca	Spring	Below treeline	2	Fungi	Ascomycota	Leotiomycetes	Helotiales	Dermateaceae	Cryptosporiopsis	NA	Cryptosporiopsis	13	Saprotroph	Saprotroph	0
ABT3_spring	ASV13	0	ABT	Antillanca	Spring	Below treeline	3	Fungi	Ascomycota	Leotiomycetes	Helotiales	Dermateaceae	Cryptosporiopsis	NA	Cryptosporiopsis	13	Saprotroph	Saprotroph	0
ABT4_spring	ASV13	0	ABT	Antillanca	Spring	Below treeline	4	Fungi	Ascomycota	Leotiomycetes	Helotiales	Dermateaceae	Cryptosporiopsis	NA	Cryptosporiopsis	13	Saprotroph	Saprotroph	0
ABT5_spring	ASV13	0	ABT	Antillanca	Spring	Below treeline	5	Fungi	Ascomycota	Leotiomycetes	Helotiales	Dermateaceae	Cryptosporiopsis	NA	Cryptosporiopsis	13	Saprotroph	Saprotroph	0
AT1_spring	ASV13	0	AT	Antillanca	Spring	Treeline	1	Fungi	Ascomycota	Leotiomycetes	Helotiales	Dermateaceae	Cryptosporiopsis	NA	Cryptosporiopsis	13	Saprotroph	Saprotroph	0
AT2_spring	ASV13	0	AT	Antillanca	Spring	Treeline	2	Fungi	Ascomycota	Leotiomycetes	Helotiales	Dermateaceae	Cryptosporiopsis	NA	Cryptosporiopsis	13	Saprotroph	Saprotroph	0
AT3_spring	ASV13	0	AT	Antillanca	Spring	Treeline	3	Fungi	Ascomycota	Leotiomycetes	Helotiales	Dermateaceae	Cryptosporiopsis	NA	Cryptosporiopsis	13	Saprotroph	Saprotroph	0
AT4_spring	ASV13	0	AT	Antillanca	Spring	Treeline	4	Fungi	Ascomycota	Leotiomycetes	Helotiales	Dermateaceae	Cryptosporiopsis	NA	Cryptosporiopsis	13	Saprotroph	Saprotroph	0
AT5_spring	ASV13	0	AT	Antillanca	Spring	Treeline	5	Fungi	Ascomycota	Leotiomycetes	Helotiales	Dermateaceae	Cryptosporiopsis	NA	Cryptosporiopsis	13	Saprotroph	Saprotroph	0
VBT1_spring	ASV13	0	VBT	Villarrica	Spring	Below treeline	1	Fungi	Ascomycota	Leotiomycetes	Helotiales	Dermateaceae	Cryptosporiopsis	NA	Cryptosporiopsis	13	Saprotroph	Saprotroph	0
VBT2_spring	ASV13	0	VBT	Villarrica	Spring	Below treeline	2	Fungi	Ascomycota	Leotiomycetes	Helotiales	Dermateaceae	Cryptosporiopsis	NA	Cryptosporiopsis	13	Saprotroph	Saprotroph	0
VBT4_spring	ASV13	0	VBT	Villarrica	Spring	Below treeline	4	Fungi	Ascomycota	Leotiomycetes	Helotiales	Dermateaceae	Cryptosporiopsis	NA	Cryptosporiopsis	13	Saprotroph	Saprotroph	0
VBT5_spring	ASV13	0	VBT	Villarrica	Spring	Below treeline	5	Fungi	Ascomycota	Leotiomycetes	Helotiales	Dermateaceae	Cryptosporiopsis	NA	Cryptosporiopsis	13	Saprotroph	Saprotroph	0
VT1_spring	ASV13	0	VT	Villarrica	Spring	Treeline	1	Fungi	Ascomycota	Leotiomycetes	Helotiales	Dermateaceae	Cryptosporiopsis	NA	Cryptosporiopsis	13	Saprotroph	Saprotroph	0
VT2_spring	ASV13	0	VT	Villarrica	Spring	Treeline	2	Fungi	Ascomycota	Leotiomycetes	Helotiales	Dermateaceae	Cryptosporiopsis	NA	Cryptosporiopsis	13	Saprotroph	Saprotroph	0
VT3_spring	ASV13	0	VT	Villarrica	Spring	Treeline	3	Fungi	Ascomycota	Leotiomycetes	Helotiales	Dermateaceae	Cryptosporiopsis	NA	Cryptosporiopsis	13	Saprotroph	Saprotroph	0
VT4_spring	ASV13	0	VT	Villarrica	Spring	Treeline	4	Fungi	Ascomycota	Leotiomycetes	Helotiales	Dermateaceae	Cryptosporiopsis	NA	Cryptosporiopsis	13	Saprotroph	Saprotroph	0
VT5_spring	ASV13	0	VT	Villarrica	Spring	Treeline	5	Fungi	Ascomycota	Leotiomycetes	Helotiales	Dermateaceae	Cryptosporiopsis	NA	Cryptosporiopsis	13	Saprotroph	Saprotroph	0
CHBT1_spring	ASV13	0	CHBT	Chillán	Spring	Below treeline	1	Fungi	Ascomycota	Leotiomycetes	Helotiales	Dermateaceae	Cryptosporiopsis	NA	Cryptosporiopsis	13	Saprotroph	Saprotroph	0
CHBT2_spring	ASV13	0	CHBT	Chillán	Spring	Below treeline	2	Fungi	Ascomycota	Leotiomycetes	Helotiales	Dermateaceae	Cryptosporiopsis	NA	Cryptosporiopsis	13	Saprotroph	Saprotroph	0
CHBT3_spring	ASV13	0	CHBT	Chillán	Spring	Below treeline	3	Fungi	Ascomycota	Leotiomycetes	Helotiales	Dermateaceae	Cryptosporiopsis	NA	Cryptosporiopsis	13	Saprotroph	Saprotroph	0
CHBT4_spring	ASV13	0	CHBT	Chillán	Spring	Below treeline	4	Fungi	Ascomycota	Leotiomycetes	Helotiales	Dermateaceae	Cryptosporiopsis	NA	Cryptosporiopsis	13	Saprotroph	Saprotroph	0
CHBT5_spring	ASV13	0	CHBT	Chillán	Spring	Below treeline	5	Fungi	Ascomycota	Leotiomycetes	Helotiales	Dermateaceae	Cryptosporiopsis	NA	Cryptosporiopsis	13	Saprotroph	Saprotroph	0
CHT1_spring	ASV13	0	CHT	Chillán	Spring	Treeline	1	Fungi	Ascomycota	Leotiomycetes	Helotiales	Dermateaceae	Cryptosporiopsis	NA	Cryptosporiopsis	13	Saprotroph	Saprotroph	0
CHT2_spring	ASV13	0	CHT	Chillán	Spring	Treeline	2	Fungi	Ascomycota	Leotiomycetes	Helotiales	Dermateaceae	Cryptosporiopsis	NA	Cryptosporiopsis	13	Saprotroph	Saprotroph	0
CHT3_spring	ASV13	0	CHT	Chillán	Spring	Treeline	3	Fungi	Ascomycota	Leotiomycetes	Helotiales	Dermateaceae	Cryptosporiopsis	NA	Cryptosporiopsis	13	Saprotroph	Saprotroph	0
CHT5_spring	ASV13	0	CHT	Chillán	Spring	Treeline	5	Fungi	Ascomycota	Leotiomycetes	Helotiales	Dermateaceae	Cryptosporiopsis	NA	Cryptosporiopsis	13	Saprotroph	Saprotroph	0
CBT1_summer	ASV13	482	CBT	Coyhaique	Summer	Below treeline	1	Fungi	Ascomycota	Leotiomycetes	Helotiales	Dermateaceae	Cryptosporiopsis	NA	Cryptosporiopsis	13	Saprotroph	Saprotroph	1.59
CBT2_summer	ASV13	0	CBT	Coyhaique	Summer	Below treeline	2	Fungi	Ascomycota	Leotiomycetes	Helotiales	Dermateaceae	Cryptosporiopsis	NA	Cryptosporiopsis	13	Saprotroph	Saprotroph	0
CBT3_summer	ASV13	0	CBT	Coyhaique	Summer	Below treeline	3	Fungi	Ascomycota	Leotiomycetes	Helotiales	Dermateaceae	Cryptosporiopsis	NA	Cryptosporiopsis	13	Saprotroph	Saprotroph	0
CBT4_summer	ASV13	0	CBT	Coyhaique	Summer	Below treeline	4	Fungi	Ascomycota	Leotiomycetes	Helotiales	Dermateaceae	Cryptosporiopsis	NA	Cryptosporiopsis	13	Saprotroph	Saprotroph	0
CBT5_summer	ASV13	0	CBT	Coyhaique	Summer	Below treeline	5	Fungi	Ascomycota	Leotiomycetes	Helotiales	Dermateaceae	Cryptosporiopsis	NA	Cryptosporiopsis	13	Saprotroph	Saprotroph	0
CT1_summer	ASV13	0	CT	Coyhaique	Summer	Treeline	1	Fungi	Ascomycota	Leotiomycetes	Helotiales	Dermateaceae	Cryptosporiopsis	NA	Cryptosporiopsis	13	Saprotroph	Saprotroph	0
CT2_summer	ASV13	0	CT	Coyhaique	Summer	Treeline	2	Fungi	Ascomycota	Leotiomycetes	Helotiales	Dermateaceae	Cryptosporiopsis	NA	Cryptosporiopsis	13	Saprotroph	Saprotroph	0
CT3_summer	ASV13	0	CT	Coyhaique	Summer	Treeline	3	Fungi	Ascomycota	Leotiomycetes	Helotiales	Dermateaceae	Cryptosporiopsis	NA	Cryptosporiopsis	13	Saprotroph	Saprotroph	0
CT4_summer	ASV13	0	CT	Coyhaique	Summer	Treeline	4	Fungi	Ascomycota	Leotiomycetes	Helotiales	Dermateaceae	Cryptosporiopsis	NA	Cryptosporiopsis	13	Saprotroph	Saprotroph	0
CT5_summer	ASV13	0	CT	Coyhaique	Summer	Treeline	5	Fungi	Ascomycota	Leotiomycetes	Helotiales	Dermateaceae	Cryptosporiopsis	NA	Cryptosporiopsis	13	Saprotroph	Saprotroph	0
ABT1_summer	ASV13	0	ABT	Antillanca	Summer	Below treeline	1	Fungi	Ascomycota	Leotiomycetes	Helotiales	Dermateaceae	Cryptosporiopsis	NA	Cryptosporiopsis	13	Saprotroph	Saprotroph	0
ABT2_summer	ASV13	0	ABT	Antillanca	Summer	Below treeline	2	Fungi	Ascomycota	Leotiomycetes	Helotiales	Dermateaceae	Cryptosporiopsis	NA	Cryptosporiopsis	13	Saprotroph	Saprotroph	0
ABT3_summer	ASV13	0	ABT	Antillanca	Summer	Below treeline	3	Fungi	Ascomycota	Leotiomycetes	Helotiales	Dermateaceae	Cryptosporiopsis	NA	Cryptosporiopsis	13	Saprotroph	Saprotroph	0
ABT4_summer	ASV13	0	ABT	Antillanca	Summer	Below treeline	4	Fungi	Ascomycota	Leotiomycetes	Helotiales	Dermateaceae	Cryptosporiopsis	NA	Cryptosporiopsis	13	Saprotroph	Saprotroph	0
ABT5_summer	ASV13	0	ABT	Antillanca	Summer	Below treeline	5	Fungi	Ascomycota	Leotiomycetes	Helotiales	Dermateaceae	Cryptosporiopsis	NA	Cryptosporiopsis	13	Saprotroph	Saprotroph	0
AT1_summer	ASV13	0	AT	Antillanca	Summer	Treeline	1	Fungi	Ascomycota	Leotiomycetes	Helotiales	Dermateaceae	Cryptosporiopsis	NA	Cryptosporiopsis	13	Saprotroph	Saprotroph	0
AT2_summer	ASV13	0	AT	Antillanca	Summer	Treeline	2	Fungi	Ascomycota	Leotiomycetes	Helotiales	Dermateaceae	Cryptosporiopsis	NA	Cryptosporiopsis	13	Saprotroph	Saprotroph	0
AT3_summer	ASV13	0	AT	Antillanca	Summer	Treeline	3	Fungi	Ascomycota	Leotiomycetes	Helotiales	Dermateaceae	Cryptosporiopsis	NA	Cryptosporiopsis	13	Saprotroph	Saprotroph	0
AT4_summer	ASV13	0	AT	Antillanca	Summer	Treeline	4	Fungi	Ascomycota	Leotiomycetes	Helotiales	Dermateaceae	Cryptosporiopsis	NA	Cryptosporiopsis	13	Saprotroph	Saprotroph	0
AT5_summer	ASV13	0	AT	Antillanca	Summer	Treeline	5	Fungi	Ascomycota	Leotiomycetes	Helotiales	Dermateaceae	Cryptosporiopsis	NA	Cryptosporiopsis	13	Saprotroph	Saprotroph	0
VBT1_summer	ASV13	0	VBT	Villarrica	Summer	Below treeline	1	Fungi	Ascomycota	Leotiomycetes	Helotiales	Dermateaceae	Cryptosporiopsis	NA	Cryptosporiopsis	13	Saprotroph	Saprotroph	0
VBT2_summer	ASV13	0	VBT	Villarrica	Summer	Below treeline	2	Fungi	Ascomycota	Leotiomycetes	Helotiales	Dermateaceae	Cryptosporiopsis	NA	Cryptosporiopsis	13	Saprotroph	Saprotroph	0
VBT3_summer	ASV13	0	VBT	Villarrica	Summer	Below treeline	3	Fungi	Ascomycota	Leotiomycetes	Helotiales	Dermateaceae	Cryptosporiopsis	NA	Cryptosporiopsis	13	Saprotroph	Saprotroph	0
VBT4_summer	ASV13	0	VBT	Villarrica	Summer	Below treeline	4	Fungi	Ascomycota	Leotiomycetes	Helotiales	Dermateaceae	Cryptosporiopsis	NA	Cryptosporiopsis	13	Saprotroph	Saprotroph	0
VBT5_summer	ASV13	0	VBT	Villarrica	Summer	Below treeline	5	Fungi	Ascomycota	Leotiomycetes	Helotiales	Dermateaceae	Cryptosporiopsis	NA	Cryptosporiopsis	13	Saprotroph	Saprotroph	0
VT1_summer	ASV13	0	VT	Villarrica	Summer	Treeline	1	Fungi	Ascomycota	Leotiomycetes	Helotiales	Dermateaceae	Cryptosporiopsis	NA	Cryptosporiopsis	13	Saprotroph	Saprotroph	0
VT2_summer	ASV13	0	VT	Villarrica	Summer	Treeline	2	Fungi	Ascomycota	Leotiomycetes	Helotiales	Dermateaceae	Cryptosporiopsis	NA	Cryptosporiopsis	13	Saprotroph	Saprotroph	0
VT3_summer	ASV13	0	VT	Villarrica	Summer	Treeline	3	Fungi	Ascomycota	Leotiomycetes	Helotiales	Dermateaceae	Cryptosporiopsis	NA	Cryptosporiopsis	13	Saprotroph	Saprotroph	0
VT4_summer	ASV13	0	VT	Villarrica	Summer	Treeline	4	Fungi	Ascomycota	Leotiomycetes	Helotiales	Dermateaceae	Cryptosporiopsis	NA	Cryptosporiopsis	13	Saprotroph	Saprotroph	0
VT5_summer	ASV13	0	VT	Villarrica	Summer	Treeline	5	Fungi	Ascomycota	Leotiomycetes	Helotiales	Dermateaceae	Cryptosporiopsis	NA	Cryptosporiopsis	13	Saprotroph	Saprotroph	0
CHBT1_summer	ASV13	0	CHBT	Chillán	Summer	Below treeline	1	Fungi	Ascomycota	Leotiomycetes	Helotiales	Dermateaceae	Cryptosporiopsis	NA	Cryptosporiopsis	13	Saprotroph	Saprotroph	0
CHBT2_summer	ASV13	0	CHBT	Chillán	Summer	Below treeline	2	Fungi	Ascomycota	Leotiomycetes	Helotiales	Dermateaceae	Cryptosporiopsis	NA	Cryptosporiopsis	13	Saprotroph	Saprotroph	0
CHBT3_summer	ASV13	0	CHBT	Chillán	Summer	Below treeline	3	Fungi	Ascomycota	Leotiomycetes	Helotiales	Dermateaceae	Cryptosporiopsis	NA	Cryptosporiopsis	13	Saprotroph	Saprotroph	0
CHBT4_summer	ASV13	0	CHBT	Chillán	Summer	Below treeline	4	Fungi	Ascomycota	Leotiomycetes	Helotiales	Dermateaceae	Cryptosporiopsis	NA	Cryptosporiopsis	13	Saprotroph	Saprotroph	0
CHBT5_summer	ASV13	0	CHBT	Chillán	Summer	Below treeline	5	Fungi	Ascomycota	Leotiomycetes	Helotiales	Dermateaceae	Cryptosporiopsis	NA	Cryptosporiopsis	13	Saprotroph	Saprotroph	0
CHT1_summer	ASV13	0	CHT	Chillán	Summer	Treeline	1	Fungi	Ascomycota	Leotiomycetes	Helotiales	Dermateaceae	Cryptosporiopsis	NA	Cryptosporiopsis	13	Saprotroph	Saprotroph	0
CHT2_summer	ASV13	0	CHT	Chillán	Summer	Treeline	2	Fungi	Ascomycota	Leotiomycetes	Helotiales	Dermateaceae	Cryptosporiopsis	NA	Cryptosporiopsis	13	Saprotroph	Saprotroph	0
CHT3_summer	ASV13	0	CHT	Chillán	Summer	Treeline	3	Fungi	Ascomycota	Leotiomycetes	Helotiales	Dermateaceae	Cryptosporiopsis	NA	Cryptosporiopsis	13	Saprotroph	Saprotroph	0
CHT4_summer	ASV13	0	CHT	Chillán	Summer	Treeline	4	Fungi	Ascomycota	Leotiomycetes	Helotiales	Dermateaceae	Cryptosporiopsis	NA	Cryptosporiopsis	13	Saprotroph	Saprotroph	0
CHT5_summer	ASV13	0	CHT	Chillán	Summer	Treeline	5	Fungi	Ascomycota	Leotiomycetes	Helotiales	Dermateaceae	Cryptosporiopsis	NA	Cryptosporiopsis	13	Saprotroph	Saprotroph	0
CBT1_fall	ASV14	1989	CBT	Coyhaique	Fall	Below treeline	1	Fungi	Ascomycota	Leotiomycetes	Helotiales	Dermateaceae	Cryptosporiopsis	NA	Cryptosporiopsis	13	Saprotroph	Saprotroph	1.03
CBT2_fall	ASV14	1334	CBT	Coyhaique	Fall	Below treeline	2	Fungi	Ascomycota	Leotiomycetes	Helotiales	Dermateaceae	Cryptosporiopsis	NA	Cryptosporiopsis	13	Saprotroph	Saprotroph	2.98
CBT3_fall	ASV14	4258	CBT	Coyhaique	Fall	Below treeline	3	Fungi	Ascomycota	Leotiomycetes	Helotiales	Dermateaceae	Cryptosporiopsis	NA	Cryptosporiopsis	13	Saprotroph	Saprotroph	2.77
ABT1_fall	ASV14	0	ABT	Antillanca	Fall	Below treeline	1	Fungi	Ascomycota	Leotiomycetes	Helotiales	Dermateaceae	Cryptosporiopsis	NA	Cryptosporiopsis	13	Saprotroph	Saprotroph	0
ABT2_fall	ASV14	0	ABT	Antillanca	Fall	Below treeline	2	Fungi	Ascomycota	Leotiomycetes	Helotiales	Dermateaceae	Cryptosporiopsis	NA	Cryptosporiopsis	13	Saprotroph	Saprotroph	0
ABT3_fall	ASV14	0	ABT	Antillanca	Fall	Below treeline	3	Fungi	Ascomycota	Leotiomycetes	Helotiales	Dermateaceae	Cryptosporiopsis	NA	Cryptosporiopsis	13	Saprotroph	Saprotroph	0
AT1_fall	ASV14	0	AT	Antillanca	Fall	Treeline	1	Fungi	Ascomycota	Leotiomycetes	Helotiales	Dermateaceae	Cryptosporiopsis	NA	Cryptosporiopsis	13	Saprotroph	Saprotroph	0
AT2_fall	ASV14	0	AT	Antillanca	Fall	Treeline	2	Fungi	Ascomycota	Leotiomycetes	Helotiales	Dermateaceae	Cryptosporiopsis	NA	Cryptosporiopsis	13	Saprotroph	Saprotroph	0
AT3_fall	ASV14	0	AT	Antillanca	Fall	Treeline	3	Fungi	Ascomycota	Leotiomycetes	Helotiales	Dermateaceae	Cryptosporiopsis	NA	Cryptosporiopsis	13	Saprotroph	Saprotroph	0
VBT1_fall	ASV14	0	VBT	Villarrica	Fall	Below treeline	1	Fungi	Ascomycota	Leotiomycetes	Helotiales	Dermateaceae	Cryptosporiopsis	NA	Cryptosporiopsis	13	Saprotroph	Saprotroph	0
VBT2_fall	ASV14	0	VBT	Villarrica	Fall	Below treeline	2	Fungi	Ascomycota	Leotiomycetes	Helotiales	Dermateaceae	Cryptosporiopsis	NA	Cryptosporiopsis	13	Saprotroph	Saprotroph	0
VBT3_fall	ASV14	0	VBT	Villarrica	Fall	Below treeline	3	Fungi	Ascomycota	Leotiomycetes	Helotiales	Dermateaceae	Cryptosporiopsis	NA	Cryptosporiopsis	13	Saprotroph	Saprotroph	0
VT1_fall	ASV14	0	VT	Villarrica	Fall	Treeline	1	Fungi	Ascomycota	Leotiomycetes	Helotiales	Dermateaceae	Cryptosporiopsis	NA	Cryptosporiopsis	13	Saprotroph	Saprotroph	0
VT2_fall	ASV14	0	VT	Villarrica	Fall	Treeline	2	Fungi	Ascomycota	Leotiomycetes	Helotiales	Dermateaceae	Cryptosporiopsis	NA	Cryptosporiopsis	13	Saprotroph	Saprotroph	0
VT3_fall	ASV14	0	VT	Villarrica	Fall	Treeline	3	Fungi	Ascomycota	Leotiomycetes	Helotiales	Dermateaceae	Cryptosporiopsis	NA	Cryptosporiopsis	13	Saprotroph	Saprotroph	0
CHBT1_fall	ASV14	0	CHBT	Chillán	Fall	Below treeline	1	Fungi	Ascomycota	Leotiomycetes	Helotiales	Dermateaceae	Cryptosporiopsis	NA	Cryptosporiopsis	13	Saprotroph	Saprotroph	0
CHBT2_fall	ASV14	0	CHBT	Chillán	Fall	Below treeline	2	Fungi	Ascomycota	Leotiomycetes	Helotiales	Dermateaceae	Cryptosporiopsis	NA	Cryptosporiopsis	13	Saprotroph	Saprotroph	0
CHBT3_fall	ASV14	0	CHBT	Chillán	Fall	Below treeline	3	Fungi	Ascomycota	Leotiomycetes	Helotiales	Dermateaceae	Cryptosporiopsis	NA	Cryptosporiopsis	13	Saprotroph	Saprotroph	0
CHT1_fall	ASV14	0	CHT	Chillán	Fall	Treeline	1	Fungi	Ascomycota	Leotiomycetes	Helotiales	Dermateaceae	Cryptosporiopsis	NA	Cryptosporiopsis	13	Saprotroph	Saprotroph	0
CHT2_fall	ASV14	0	CHT	Chillán	Fall	Treeline	2	Fungi	Ascomycota	Leotiomycetes	Helotiales	Dermateaceae	Cryptosporiopsis	NA	Cryptosporiopsis	13	Saprotroph	Saprotroph	0
CHT3_fall	ASV14	0	CHT	Chillán	Fall	Treeline	3	Fungi	Ascomycota	Leotiomycetes	Helotiales	Dermateaceae	Cryptosporiopsis	NA	Cryptosporiopsis	13	Saprotroph	Saprotroph	0
CBT1_winter	ASV14	0	CBT	Coyhaique	Winter	Below treeline	1	Fungi	Ascomycota	Leotiomycetes	Helotiales	Dermateaceae	Cryptosporiopsis	NA	Cryptosporiopsis	13	Saprotroph	Saprotroph	0
CBT2_winter	ASV14	0	CBT	Coyhaique	Winter	Below treeline	2	Fungi	Ascomycota	Leotiomycetes	Helotiales	Dermateaceae	Cryptosporiopsis	NA	Cryptosporiopsis	13	Saprotroph	Saprotroph	0
CBT3_winter	ASV14	814	CBT	Coyhaique	Winter	Below treeline	3	Fungi	Ascomycota	Leotiomycetes	Helotiales	Dermateaceae	Cryptosporiopsis	NA	Cryptosporiopsis	13	Saprotroph	Saprotroph	1.82
CBT4_winter	ASV14	0	CBT	Coyhaique	Winter	Below treeline	4	Fungi	Ascomycota	Leotiomycetes	Helotiales	Dermateaceae	Cryptosporiopsis	NA	Cryptosporiopsis	13	Saprotroph	Saprotroph	0
CBT5_winter	ASV14	325	CBT	Coyhaique	Winter	Below treeline	5	Fungi	Ascomycota	Leotiomycetes	Helotiales	Dermateaceae	Cryptosporiopsis	NA	Cryptosporiopsis	13	Saprotroph	Saprotroph	0.58
CT1_winter	ASV14	0	CT	Coyhaique	Winter	Treeline	1	Fungi	Ascomycota	Leotiomycetes	Helotiales	Dermateaceae	Cryptosporiopsis	NA	Cryptosporiopsis	13	Saprotroph	Saprotroph	0
CT2_winter	ASV14	0	CT	Coyhaique	Winter	Treeline	2	Fungi	Ascomycota	Leotiomycetes	Helotiales	Dermateaceae	Cryptosporiopsis	NA	Cryptosporiopsis	13	Saprotroph	Saprotroph	0
CT3_winter	ASV14	0	CT	Coyhaique	Winter	Treeline	3	Fungi	Ascomycota	Leotiomycetes	Helotiales	Dermateaceae	Cryptosporiopsis	NA	Cryptosporiopsis	13	Saprotroph	Saprotroph	0
CT4_winter	ASV14	0	CT	Coyhaique	Winter	Treeline	4	Fungi	Ascomycota	Leotiomycetes	Helotiales	Dermateaceae	Cryptosporiopsis	NA	Cryptosporiopsis	13	Saprotroph	Saprotroph	0
CT5_winter	ASV14	0	CT	Coyhaique	Winter	Treeline	5	Fungi	Ascomycota	Leotiomycetes	Helotiales	Dermateaceae	Cryptosporiopsis	NA	Cryptosporiopsis	13	Saprotroph	Saprotroph	0
ABT1_winter	ASV14	0	ABT	Antillanca	Winter	Below treeline	1	Fungi	Ascomycota	Leotiomycetes	Helotiales	Dermateaceae	Cryptosporiopsis	NA	Cryptosporiopsis	13	Saprotroph	Saprotroph	0
ABT2_winter	ASV14	0	ABT	Antillanca	Winter	Below treeline	2	Fungi	Ascomycota	Leotiomycetes	Helotiales	Dermateaceae	Cryptosporiopsis	NA	Cryptosporiopsis	13	Saprotroph	Saprotroph	0
ABT3_winter	ASV14	0	ABT	Antillanca	Winter	Below treeline	3	Fungi	Ascomycota	Leotiomycetes	Helotiales	Dermateaceae	Cryptosporiopsis	NA	Cryptosporiopsis	13	Saprotroph	Saprotroph	0
ABT4_winter	ASV14	0	ABT	Antillanca	Winter	Below treeline	4	Fungi	Ascomycota	Leotiomycetes	Helotiales	Dermateaceae	Cryptosporiopsis	NA	Cryptosporiopsis	13	Saprotroph	Saprotroph	0
ABT5_winter	ASV14	0	ABT	Antillanca	Winter	Below treeline	5	Fungi	Ascomycota	Leotiomycetes	Helotiales	Dermateaceae	Cryptosporiopsis	NA	Cryptosporiopsis	13	Saprotroph	Saprotroph	0
AT1_winter	ASV14	0	AT	Antillanca	Winter	Treeline	1	Fungi	Ascomycota	Leotiomycetes	Helotiales	Dermateaceae	Cryptosporiopsis	NA	Cryptosporiopsis	13	Saprotroph	Saprotroph	0
AT2_winter	ASV14	0	AT	Antillanca	Winter	Treeline	2	Fungi	Ascomycota	Leotiomycetes	Helotiales	Dermateaceae	Cryptosporiopsis	NA	Cryptosporiopsis	13	Saprotroph	Saprotroph	0
AT3_winter	ASV14	0	AT	Antillanca	Winter	Treeline	3	Fungi	Ascomycota	Leotiomycetes	Helotiales	Dermateaceae	Cryptosporiopsis	NA	Cryptosporiopsis	13	Saprotroph	Saprotroph	0
AT4_winter	ASV14	0	AT	Antillanca	Winter	Treeline	4	Fungi	Ascomycota	Leotiomycetes	Helotiales	Dermateaceae	Cryptosporiopsis	NA	Cryptosporiopsis	13	Saprotroph	Saprotroph	0
AT5_winter	ASV14	0	AT	Antillanca	Winter	Treeline	5	Fungi	Ascomycota	Leotiomycetes	Helotiales	Dermateaceae	Cryptosporiopsis	NA	Cryptosporiopsis	13	Saprotroph	Saprotroph	0
VBT1_winter	ASV14	0	VBT	Villarrica	Winter	Below treeline	1	Fungi	Ascomycota	Leotiomycetes	Helotiales	Dermateaceae	Cryptosporiopsis	NA	Cryptosporiopsis	13	Saprotroph	Saprotroph	0
VBT2_winter	ASV14	0	VBT	Villarrica	Winter	Below treeline	2	Fungi	Ascomycota	Leotiomycetes	Helotiales	Dermateaceae	Cryptosporiopsis	NA	Cryptosporiopsis	13	Saprotroph	Saprotroph	0
VBT3_winter	ASV14	0	VBT	Villarrica	Winter	Below treeline	3	Fungi	Ascomycota	Leotiomycetes	Helotiales	Dermateaceae	Cryptosporiopsis	NA	Cryptosporiopsis	13	Saprotroph	Saprotroph	0
VBT4_winter	ASV14	0	VBT	Villarrica	Winter	Below treeline	4	Fungi	Ascomycota	Leotiomycetes	Helotiales	Dermateaceae	Cryptosporiopsis	NA	Cryptosporiopsis	13	Saprotroph	Saprotroph	0
VT1_winter	ASV14	0	VT	Villarrica	Winter	Treeline	1	Fungi	Ascomycota	Leotiomycetes	Helotiales	Dermateaceae	Cryptosporiopsis	NA	Cryptosporiopsis	13	Saprotroph	Saprotroph	0
VT2_winter	ASV14	0	VT	Villarrica	Winter	Treeline	2	Fungi	Ascomycota	Leotiomycetes	Helotiales	Dermateaceae	Cryptosporiopsis	NA	Cryptosporiopsis	13	Saprotroph	Saprotroph	0
VT3_winter	ASV14	0	VT	Villarrica	Winter	Treeline	3	Fungi	Ascomycota	Leotiomycetes	Helotiales	Dermateaceae	Cryptosporiopsis	NA	Cryptosporiopsis	13	Saprotroph	Saprotroph	0
VT4_winter	ASV14	0	VT	Villarrica	Winter	Treeline	4	Fungi	Ascomycota	Leotiomycetes	Helotiales	Dermateaceae	Cryptosporiopsis	NA	Cryptosporiopsis	13	Saprotroph	Saprotroph	0
VT5_winter	ASV14	0	VT	Villarrica	Winter	Treeline	5	Fungi	Ascomycota	Leotiomycetes	Helotiales	Dermateaceae	Cryptosporiopsis	NA	Cryptosporiopsis	13	Saprotroph	Saprotroph	0
CHBT1_winter	ASV14	0	CHBT	Chillán	Winter	Below treeline	1	Fungi	Ascomycota	Leotiomycetes	Helotiales	Dermateaceae	Cryptosporiopsis	NA	Cryptosporiopsis	13	Saprotroph	Saprotroph	0
CHBT2_winter	ASV14	0	CHBT	Chillán	Winter	Below treeline	2	Fungi	Ascomycota	Leotiomycetes	Helotiales	Dermateaceae	Cryptosporiopsis	NA	Cryptosporiopsis	13	Saprotroph	Saprotroph	0
CHBT3_winter	ASV14	0	CHBT	Chillán	Winter	Below treeline	3	Fungi	Ascomycota	Leotiomycetes	Helotiales	Dermateaceae	Cryptosporiopsis	NA	Cryptosporiopsis	13	Saprotroph	Saprotroph	0
CHBT4_winter	ASV14	0	CHBT	Chillán	Winter	Below treeline	4	Fungi	Ascomycota	Leotiomycetes	Helotiales	Dermateaceae	Cryptosporiopsis	NA	Cryptosporiopsis	13	Saprotroph	Saprotroph	0
CHBT5_winter	ASV14	0	CHBT	Chillán	Winter	Below treeline	5	Fungi	Ascomycota	Leotiomycetes	Helotiales	Dermateaceae	Cryptosporiopsis	NA	Cryptosporiopsis	13	Saprotroph	Saprotroph	0
CHT1_winter	ASV14	0	CHT	Chillán	Winter	Treeline	1	Fungi	Ascomycota	Leotiomycetes	Helotiales	Dermateaceae	Cryptosporiopsis	NA	Cryptosporiopsis	13	Saprotroph	Saprotroph	0
CHT2_winter	ASV14	0	CHT	Chillán	Winter	Treeline	2	Fungi	Ascomycota	Leotiomycetes	Helotiales	Dermateaceae	Cryptosporiopsis	NA	Cryptosporiopsis	13	Saprotroph	Saprotroph	0
CHT3_winter	ASV14	0	CHT	Chillán	Winter	Treeline	3	Fungi	Ascomycota	Leotiomycetes	Helotiales	Dermateaceae	Cryptosporiopsis	NA	Cryptosporiopsis	13	Saprotroph	Saprotroph	0
CHT4_winter	ASV14	0	CHT	Chillán	Winter	Treeline	4	Fungi	Ascomycota	Leotiomycetes	Helotiales	Dermateaceae	Cryptosporiopsis	NA	Cryptosporiopsis	13	Saprotroph	Saprotroph	0
CHT5_winter	ASV14	0	CHT	Chillán	Winter	Treeline	5	Fungi	Ascomycota	Leotiomycetes	Helotiales	Dermateaceae	Cryptosporiopsis	NA	Cryptosporiopsis	13	Saprotroph	Saprotroph	0
CBT1_spring	ASV14	0	CBT	Coyhaique	Spring	Below treeline	1	Fungi	Ascomycota	Leotiomycetes	Helotiales	Dermateaceae	Cryptosporiopsis	NA	Cryptosporiopsis	13	Saprotroph	Saprotroph	0
CBT2_spring	ASV14	0	CBT	Coyhaique	Spring	Below treeline	2	Fungi	Ascomycota	Leotiomycetes	Helotiales	Dermateaceae	Cryptosporiopsis	NA	Cryptosporiopsis	13	Saprotroph	Saprotroph	0
CBT3_spring	ASV14	0	CBT	Coyhaique	Spring	Below treeline	3	Fungi	Ascomycota	Leotiomycetes	Helotiales	Dermateaceae	Cryptosporiopsis	NA	Cryptosporiopsis	13	Saprotroph	Saprotroph	0
CBT4_spring	ASV14	0	CBT	Coyhaique	Spring	Below treeline	4	Fungi	Ascomycota	Leotiomycetes	Helotiales	Dermateaceae	Cryptosporiopsis	NA	Cryptosporiopsis	13	Saprotroph	Saprotroph	0
CBT5_spring	ASV14	203	CBT	Coyhaique	Spring	Below treeline	5	Fungi	Ascomycota	Leotiomycetes	Helotiales	Dermateaceae	Cryptosporiopsis	NA	Cryptosporiopsis	13	Saprotroph	Saprotroph	0.32
CT1_spring	ASV14	0	CT	Coyhaique	Spring	Treeline	1	Fungi	Ascomycota	Leotiomycetes	Helotiales	Dermateaceae	Cryptosporiopsis	NA	Cryptosporiopsis	13	Saprotroph	Saprotroph	0
CT2_spring	ASV14	0	CT	Coyhaique	Spring	Treeline	2	Fungi	Ascomycota	Leotiomycetes	Helotiales	Dermateaceae	Cryptosporiopsis	NA	Cryptosporiopsis	13	Saprotroph	Saprotroph	0
CT3_spring	ASV14	0	CT	Coyhaique	Spring	Treeline	3	Fungi	Ascomycota	Leotiomycetes	Helotiales	Dermateaceae	Cryptosporiopsis	NA	Cryptosporiopsis	13	Saprotroph	Saprotroph	0
CT4_spring	ASV14	0	CT	Coyhaique	Spring	Treeline	4	Fungi	Ascomycota	Leotiomycetes	Helotiales	Dermateaceae	Cryptosporiopsis	NA	Cryptosporiopsis	13	Saprotroph	Saprotroph	0
CT5_spring	ASV14	0	CT	Coyhaique	Spring	Treeline	5	Fungi	Ascomycota	Leotiomycetes	Helotiales	Dermateaceae	Cryptosporiopsis	NA	Cryptosporiopsis	13	Saprotroph	Saprotroph	0
ABT2_spring	ASV14	0	ABT	Antillanca	Spring	Below treeline	2	Fungi	Ascomycota	Leotiomycetes	Helotiales	Dermateaceae	Cryptosporiopsis	NA	Cryptosporiopsis	13	Saprotroph	Saprotroph	0
ABT3_spring	ASV14	0	ABT	Antillanca	Spring	Below treeline	3	Fungi	Ascomycota	Leotiomycetes	Helotiales	Dermateaceae	Cryptosporiopsis	NA	Cryptosporiopsis	13	Saprotroph	Saprotroph	0
ABT4_spring	ASV14	0	ABT	Antillanca	Spring	Below treeline	4	Fungi	Ascomycota	Leotiomycetes	Helotiales	Dermateaceae	Cryptosporiopsis	NA	Cryptosporiopsis	13	Saprotroph	Saprotroph	0
ABT5_spring	ASV14	0	ABT	Antillanca	Spring	Below treeline	5	Fungi	Ascomycota	Leotiomycetes	Helotiales	Dermateaceae	Cryptosporiopsis	NA	Cryptosporiopsis	13	Saprotroph	Saprotroph	0
AT1_spring	ASV14	0	AT	Antillanca	Spring	Treeline	1	Fungi	Ascomycota	Leotiomycetes	Helotiales	Dermateaceae	Cryptosporiopsis	NA	Cryptosporiopsis	13	Saprotroph	Saprotroph	0
AT2_spring	ASV14	0	AT	Antillanca	Spring	Treeline	2	Fungi	Ascomycota	Leotiomycetes	Helotiales	Dermateaceae	Cryptosporiopsis	NA	Cryptosporiopsis	13	Saprotroph	Saprotroph	0
AT3_spring	ASV14	0	AT	Antillanca	Spring	Treeline	3	Fungi	Ascomycota	Leotiomycetes	Helotiales	Dermateaceae	Cryptosporiopsis	NA	Cryptosporiopsis	13	Saprotroph	Saprotroph	0
AT4_spring	ASV14	0	AT	Antillanca	Spring	Treeline	4	Fungi	Ascomycota	Leotiomycetes	Helotiales	Dermateaceae	Cryptosporiopsis	NA	Cryptosporiopsis	13	Saprotroph	Saprotroph	0
AT5_spring	ASV14	0	AT	Antillanca	Spring	Treeline	5	Fungi	Ascomycota	Leotiomycetes	Helotiales	Dermateaceae	Cryptosporiopsis	NA	Cryptosporiopsis	13	Saprotroph	Saprotroph	0
VBT1_spring	ASV14	0	VBT	Villarrica	Spring	Below treeline	1	Fungi	Ascomycota	Leotiomycetes	Helotiales	Dermateaceae	Cryptosporiopsis	NA	Cryptosporiopsis	13	Saprotroph	Saprotroph	0
VBT2_spring	ASV14	0	VBT	Villarrica	Spring	Below treeline	2	Fungi	Ascomycota	Leotiomycetes	Helotiales	Dermateaceae	Cryptosporiopsis	NA	Cryptosporiopsis	13	Saprotroph	Saprotroph	0
VBT4_spring	ASV14	0	VBT	Villarrica	Spring	Below treeline	4	Fungi	Ascomycota	Leotiomycetes	Helotiales	Dermateaceae	Cryptosporiopsis	NA	Cryptosporiopsis	13	Saprotroph	Saprotroph	0
VBT5_spring	ASV14	0	VBT	Villarrica	Spring	Below treeline	5	Fungi	Ascomycota	Leotiomycetes	Helotiales	Dermateaceae	Cryptosporiopsis	NA	Cryptosporiopsis	13	Saprotroph	Saprotroph	0
VT1_spring	ASV14	0	VT	Villarrica	Spring	Treeline	1	Fungi	Ascomycota	Leotiomycetes	Helotiales	Dermateaceae	Cryptosporiopsis	NA	Cryptosporiopsis	13	Saprotroph	Saprotroph	0
VT2_spring	ASV14	0	VT	Villarrica	Spring	Treeline	2	Fungi	Ascomycota	Leotiomycetes	Helotiales	Dermateaceae	Cryptosporiopsis	NA	Cryptosporiopsis	13	Saprotroph	Saprotroph	0
VT3_spring	ASV14	0	VT	Villarrica	Spring	Treeline	3	Fungi	Ascomycota	Leotiomycetes	Helotiales	Dermateaceae	Cryptosporiopsis	NA	Cryptosporiopsis	13	Saprotroph	Saprotroph	0
VT4_spring	ASV14	0	VT	Villarrica	Spring	Treeline	4	Fungi	Ascomycota	Leotiomycetes	Helotiales	Dermateaceae	Cryptosporiopsis	NA	Cryptosporiopsis	13	Saprotroph	Saprotroph	0
VT5_spring	ASV14	0	VT	Villarrica	Spring	Treeline	5	Fungi	Ascomycota	Leotiomycetes	Helotiales	Dermateaceae	Cryptosporiopsis	NA	Cryptosporiopsis	13	Saprotroph	Saprotroph	0
CHBT1_spring	ASV14	0	CHBT	Chillán	Spring	Below treeline	1	Fungi	Ascomycota	Leotiomycetes	Helotiales	Dermateaceae	Cryptosporiopsis	NA	Cryptosporiopsis	13	Saprotroph	Saprotroph	0
CHBT2_spring	ASV14	0	CHBT	Chillán	Spring	Below treeline	2	Fungi	Ascomycota	Leotiomycetes	Helotiales	Dermateaceae	Cryptosporiopsis	NA	Cryptosporiopsis	13	Saprotroph	Saprotroph	0
CHBT3_spring	ASV14	0	CHBT	Chillán	Spring	Below treeline	3	Fungi	Ascomycota	Leotiomycetes	Helotiales	Dermateaceae	Cryptosporiopsis	NA	Cryptosporiopsis	13	Saprotroph	Saprotroph	0
CHBT4_spring	ASV14	0	CHBT	Chillán	Spring	Below treeline	4	Fungi	Ascomycota	Leotiomycetes	Helotiales	Dermateaceae	Cryptosporiopsis	NA	Cryptosporiopsis	13	Saprotroph	Saprotroph	0
CHBT5_spring	ASV14	0	CHBT	Chillán	Spring	Below treeline	5	Fungi	Ascomycota	Leotiomycetes	Helotiales	Dermateaceae	Cryptosporiopsis	NA	Cryptosporiopsis	13	Saprotroph	Saprotroph	0
CHT1_spring	ASV14	0	CHT	Chillán	Spring	Treeline	1	Fungi	Ascomycota	Leotiomycetes	Helotiales	Dermateaceae	Cryptosporiopsis	NA	Cryptosporiopsis	13	Saprotroph	Saprotroph	0
CHT2_spring	ASV14	0	CHT	Chillán	Spring	Treeline	2	Fungi	Ascomycota	Leotiomycetes	Helotiales	Dermateaceae	Cryptosporiopsis	NA	Cryptosporiopsis	13	Saprotroph	Saprotroph	0
CHT3_spring	ASV14	0	CHT	Chillán	Spring	Treeline	3	Fungi	Ascomycota	Leotiomycetes	Helotiales	Dermateaceae	Cryptosporiopsis	NA	Cryptosporiopsis	13	Saprotroph	Saprotroph	0
CHT5_spring	ASV14	0	CHT	Chillán	Spring	Treeline	5	Fungi	Ascomycota	Leotiomycetes	Helotiales	Dermateaceae	Cryptosporiopsis	NA	Cryptosporiopsis	13	Saprotroph	Saprotroph	0
CBT1_summer	ASV14	0	CBT	Coyhaique	Summer	Below treeline	1	Fungi	Ascomycota	Leotiomycetes	Helotiales	Dermateaceae	Cryptosporiopsis	NA	Cryptosporiopsis	13	Saprotroph	Saprotroph	0
CBT2_summer	ASV14	0	CBT	Coyhaique	Summer	Below treeline	2	Fungi	Ascomycota	Leotiomycetes	Helotiales	Dermateaceae	Cryptosporiopsis	NA	Cryptosporiopsis	13	Saprotroph	Saprotroph	0
CBT3_summer	ASV14	0	CBT	Coyhaique	Summer	Below treeline	3	Fungi	Ascomycota	Leotiomycetes	Helotiales	Dermateaceae	Cryptosporiopsis	NA	Cryptosporiopsis	13	Saprotroph	Saprotroph	0
CBT4_summer	ASV14	0	CBT	Coyhaique	Summer	Below treeline	4	Fungi	Ascomycota	Leotiomycetes	Helotiales	Dermateaceae	Cryptosporiopsis	NA	Cryptosporiopsis	13	Saprotroph	Saprotroph	0
CBT5_summer	ASV14	0	CBT	Coyhaique	Summer	Below treeline	5	Fungi	Ascomycota	Leotiomycetes	Helotiales	Dermateaceae	Cryptosporiopsis	NA	Cryptosporiopsis	13	Saprotroph	Saprotroph	0
CT1_summer	ASV14	0	CT	Coyhaique	Summer	Treeline	1	Fungi	Ascomycota	Leotiomycetes	Helotiales	Dermateaceae	Cryptosporiopsis	NA	Cryptosporiopsis	13	Saprotroph	Saprotroph	0
CT2_summer	ASV14	0	CT	Coyhaique	Summer	Treeline	2	Fungi	Ascomycota	Leotiomycetes	Helotiales	Dermateaceae	Cryptosporiopsis	NA	Cryptosporiopsis	13	Saprotroph	Saprotroph	0
CT3_summer	ASV14	0	CT	Coyhaique	Summer	Treeline	3	Fungi	Ascomycota	Leotiomycetes	Helotiales	Dermateaceae	Cryptosporiopsis	NA	Cryptosporiopsis	13	Saprotroph	Saprotroph	0
CT4_summer	ASV14	0	CT	Coyhaique	Summer	Treeline	4	Fungi	Ascomycota	Leotiomycetes	Helotiales	Dermateaceae	Cryptosporiopsis	NA	Cryptosporiopsis	13	Saprotroph	Saprotroph	0
CT5_summer	ASV14	0	CT	Coyhaique	Summer	Treeline	5	Fungi	Ascomycota	Leotiomycetes	Helotiales	Dermateaceae	Cryptosporiopsis	NA	Cryptosporiopsis	13	Saprotroph	Saprotroph	0
ABT1_summer	ASV14	0	ABT	Antillanca	Summer	Below treeline	1	Fungi	Ascomycota	Leotiomycetes	Helotiales	Dermateaceae	Cryptosporiopsis	NA	Cryptosporiopsis	13	Saprotroph	Saprotroph	0
ABT2_summer	ASV14	0	ABT	Antillanca	Summer	Below treeline	2	Fungi	Ascomycota	Leotiomycetes	Helotiales	Dermateaceae	Cryptosporiopsis	NA	Cryptosporiopsis	13	Saprotroph	Saprotroph	0
ABT3_summer	ASV14	0	ABT	Antillanca	Summer	Below treeline	3	Fungi	Ascomycota	Leotiomycetes	Helotiales	Dermateaceae	Cryptosporiopsis	NA	Cryptosporiopsis	13	Saprotroph	Saprotroph	0
ABT4_summer	ASV14	0	ABT	Antillanca	Summer	Below treeline	4	Fungi	Ascomycota	Leotiomycetes	Helotiales	Dermateaceae	Cryptosporiopsis	NA	Cryptosporiopsis	13	Saprotroph	Saprotroph	0
ABT5_summer	ASV14	0	ABT	Antillanca	Summer	Below treeline	5	Fungi	Ascomycota	Leotiomycetes	Helotiales	Dermateaceae	Cryptosporiopsis	NA	Cryptosporiopsis	13	Saprotroph	Saprotroph	0
AT1_summer	ASV14	0	AT	Antillanca	Summer	Treeline	1	Fungi	Ascomycota	Leotiomycetes	Helotiales	Dermateaceae	Cryptosporiopsis	NA	Cryptosporiopsis	13	Saprotroph	Saprotroph	0
AT2_summer	ASV14	0	AT	Antillanca	Summer	Treeline	2	Fungi	Ascomycota	Leotiomycetes	Helotiales	Dermateaceae	Cryptosporiopsis	NA	Cryptosporiopsis	13	Saprotroph	Saprotroph	0
AT3_summer	ASV14	0	AT	Antillanca	Summer	Treeline	3	Fungi	Ascomycota	Leotiomycetes	Helotiales	Dermateaceae	Cryptosporiopsis	NA	Cryptosporiopsis	13	Saprotroph	Saprotroph	0
AT4_summer	ASV14	0	AT	Antillanca	Summer	Treeline	4	Fungi	Ascomycota	Leotiomycetes	Helotiales	Dermateaceae	Cryptosporiopsis	NA	Cryptosporiopsis	13	Saprotroph	Saprotroph	0
AT5_summer	ASV14	0	AT	Antillanca	Summer	Treeline	5	Fungi	Ascomycota	Leotiomycetes	Helotiales	Dermateaceae	Cryptosporiopsis	NA	Cryptosporiopsis	13	Saprotroph	Saprotroph	0
VBT1_summer	ASV14	0	VBT	Villarrica	Summer	Below treeline	1	Fungi	Ascomycota	Leotiomycetes	Helotiales	Dermateaceae	Cryptosporiopsis	NA	Cryptosporiopsis	13	Saprotroph	Saprotroph	0
VBT2_summer	ASV14	0	VBT	Villarrica	Summer	Below treeline	2	Fungi	Ascomycota	Leotiomycetes	Helotiales	Dermateaceae	Cryptosporiopsis	NA	Cryptosporiopsis	13	Saprotroph	Saprotroph	0
VBT3_summer	ASV14	0	VBT	Villarrica	Summer	Below treeline	3	Fungi	Ascomycota	Leotiomycetes	Helotiales	Dermateaceae	Cryptosporiopsis	NA	Cryptosporiopsis	13	Saprotroph	Saprotroph	0
VBT4_summer	ASV14	0	VBT	Villarrica	Summer	Below treeline	4	Fungi	Ascomycota	Leotiomycetes	Helotiales	Dermateaceae	Cryptosporiopsis	NA	Cryptosporiopsis	13	Saprotroph	Saprotroph	0
VBT5_summer	ASV14	0	VBT	Villarrica	Summer	Below treeline	5	Fungi	Ascomycota	Leotiomycetes	Helotiales	Dermateaceae	Cryptosporiopsis	NA	Cryptosporiopsis	13	Saprotroph	Saprotroph	0
VT1_summer	ASV14	0	VT	Villarrica	Summer	Treeline	1	Fungi	Ascomycota	Leotiomycetes	Helotiales	Dermateaceae	Cryptosporiopsis	NA	Cryptosporiopsis	13	Saprotroph	Saprotroph	0
VT2_summer	ASV14	0	VT	Villarrica	Summer	Treeline	2	Fungi	Ascomycota	Leotiomycetes	Helotiales	Dermateaceae	Cryptosporiopsis	NA	Cryptosporiopsis	13	Saprotroph	Saprotroph	0
VT3_summer	ASV14	0	VT	Villarrica	Summer	Treeline	3	Fungi	Ascomycota	Leotiomycetes	Helotiales	Dermateaceae	Cryptosporiopsis	NA	Cryptosporiopsis	13	Saprotroph	Saprotroph	0
VT4_summer	ASV14	0	VT	Villarrica	Summer	Treeline	4	Fungi	Ascomycota	Leotiomycetes	Helotiales	Dermateaceae	Cryptosporiopsis	NA	Cryptosporiopsis	13	Saprotroph	Saprotroph	0
VT5_summer	ASV14	0	VT	Villarrica	Summer	Treeline	5	Fungi	Ascomycota	Leotiomycetes	Helotiales	Dermateaceae	Cryptosporiopsis	NA	Cryptosporiopsis	13	Saprotroph	Saprotroph	0
CHBT1_summer	ASV14	0	CHBT	Chillán	Summer	Below treeline	1	Fungi	Ascomycota	Leotiomycetes	Helotiales	Dermateaceae	Cryptosporiopsis	NA	Cryptosporiopsis	13	Saprotroph	Saprotroph	0
CHBT2_summer	ASV14	0	CHBT	Chillán	Summer	Below treeline	2	Fungi	Ascomycota	Leotiomycetes	Helotiales	Dermateaceae	Cryptosporiopsis	NA	Cryptosporiopsis	13	Saprotroph	Saprotroph	0
CHBT3_summer	ASV14	0	CHBT	Chillán	Summer	Below treeline	3	Fungi	Ascomycota	Leotiomycetes	Helotiales	Dermateaceae	Cryptosporiopsis	NA	Cryptosporiopsis	13	Saprotroph	Saprotroph	0
CHBT4_summer	ASV14	0	CHBT	Chillán	Summer	Below treeline	4	Fungi	Ascomycota	Leotiomycetes	Helotiales	Dermateaceae	Cryptosporiopsis	NA	Cryptosporiopsis	13	Saprotroph	Saprotroph	0
CHBT5_summer	ASV14	0	CHBT	Chillán	Summer	Below treeline	5	Fungi	Ascomycota	Leotiomycetes	Helotiales	Dermateaceae	Cryptosporiopsis	NA	Cryptosporiopsis	13	Saprotroph	Saprotroph	0
CHT1_summer	ASV14	0	CHT	Chillán	Summer	Treeline	1	Fungi	Ascomycota	Leotiomycetes	Helotiales	Dermateaceae	Cryptosporiopsis	NA	Cryptosporiopsis	13	Saprotroph	Saprotroph	0
CHT2_summer	ASV14	0	CHT	Chillán	Summer	Treeline	2	Fungi	Ascomycota	Leotiomycetes	Helotiales	Dermateaceae	Cryptosporiopsis	NA	Cryptosporiopsis	13	Saprotroph	Saprotroph	0
CHT3_summer	ASV14	0	CHT	Chillán	Summer	Treeline	3	Fungi	Ascomycota	Leotiomycetes	Helotiales	Dermateaceae	Cryptosporiopsis	NA	Cryptosporiopsis	13	Saprotroph	Saprotroph	0
CHT4_summer	ASV14	0	CHT	Chillán	Summer	Treeline	4	Fungi	Ascomycota	Leotiomycetes	Helotiales	Dermateaceae	Cryptosporiopsis	NA	Cryptosporiopsis	13	Saprotroph	Saprotroph	0
CHT5_summer	ASV14	0	CHT	Chillán	Summer	Treeline	5	Fungi	Ascomycota	Leotiomycetes	Helotiales	Dermateaceae	Cryptosporiopsis	NA	Cryptosporiopsis	13	Saprotroph	Saprotroph	0
CBT1_fall	ASV15	0	CBT	Coyhaique	Fall	Below treeline	1	Fungi	Ascomycota	Leotiomycetes	Helotiales	Hyaloscyphaceae	Hyaloscypha	finlandica	Hyaloscypha	13	Saprotroph	Saprotroph	0
CBT2_fall	ASV15	6717	CBT	Coyhaique	Fall	Below treeline	2	Fungi	Ascomycota	Leotiomycetes	Helotiales	Hyaloscyphaceae	Hyaloscypha	finlandica	Hyaloscypha	13	Saprotroph	Saprotroph	15.01
CBT3_fall	ASV15	0	CBT	Coyhaique	Fall	Below treeline	3	Fungi	Ascomycota	Leotiomycetes	Helotiales	Hyaloscyphaceae	Hyaloscypha	finlandica	Hyaloscypha	13	Saprotroph	Saprotroph	0
ABT1_fall	ASV15	0	ABT	Antillanca	Fall	Below treeline	1	Fungi	Ascomycota	Leotiomycetes	Helotiales	Hyaloscyphaceae	Hyaloscypha	finlandica	Hyaloscypha	13	Saprotroph	Saprotroph	0
ABT2_fall	ASV15	0	ABT	Antillanca	Fall	Below treeline	2	Fungi	Ascomycota	Leotiomycetes	Helotiales	Hyaloscyphaceae	Hyaloscypha	finlandica	Hyaloscypha	13	Saprotroph	Saprotroph	0
ABT3_fall	ASV15	0	ABT	Antillanca	Fall	Below treeline	3	Fungi	Ascomycota	Leotiomycetes	Helotiales	Hyaloscyphaceae	Hyaloscypha	finlandica	Hyaloscypha	13	Saprotroph	Saprotroph	0
AT1_fall	ASV15	0	AT	Antillanca	Fall	Treeline	1	Fungi	Ascomycota	Leotiomycetes	Helotiales	Hyaloscyphaceae	Hyaloscypha	finlandica	Hyaloscypha	13	Saprotroph	Saprotroph	0
AT2_fall	ASV15	0	AT	Antillanca	Fall	Treeline	2	Fungi	Ascomycota	Leotiomycetes	Helotiales	Hyaloscyphaceae	Hyaloscypha	finlandica	Hyaloscypha	13	Saprotroph	Saprotroph	0
AT3_fall	ASV15	0	AT	Antillanca	Fall	Treeline	3	Fungi	Ascomycota	Leotiomycetes	Helotiales	Hyaloscyphaceae	Hyaloscypha	finlandica	Hyaloscypha	13	Saprotroph	Saprotroph	0
VBT1_fall	ASV15	0	VBT	Villarrica	Fall	Below treeline	1	Fungi	Ascomycota	Leotiomycetes	Helotiales	Hyaloscyphaceae	Hyaloscypha	finlandica	Hyaloscypha	13	Saprotroph	Saprotroph	0
VBT2_fall	ASV15	0	VBT	Villarrica	Fall	Below treeline	2	Fungi	Ascomycota	Leotiomycetes	Helotiales	Hyaloscyphaceae	Hyaloscypha	finlandica	Hyaloscypha	13	Saprotroph	Saprotroph	0
VBT3_fall	ASV15	0	VBT	Villarrica	Fall	Below treeline	3	Fungi	Ascomycota	Leotiomycetes	Helotiales	Hyaloscyphaceae	Hyaloscypha	finlandica	Hyaloscypha	13	Saprotroph	Saprotroph	0
VT1_fall	ASV15	0	VT	Villarrica	Fall	Treeline	1	Fungi	Ascomycota	Leotiomycetes	Helotiales	Hyaloscyphaceae	Hyaloscypha	finlandica	Hyaloscypha	13	Saprotroph	Saprotroph	0
VT2_fall	ASV15	0	VT	Villarrica	Fall	Treeline	2	Fungi	Ascomycota	Leotiomycetes	Helotiales	Hyaloscyphaceae	Hyaloscypha	finlandica	Hyaloscypha	13	Saprotroph	Saprotroph	0
VT3_fall	ASV15	0	VT	Villarrica	Fall	Treeline	3	Fungi	Ascomycota	Leotiomycetes	Helotiales	Hyaloscyphaceae	Hyaloscypha	finlandica	Hyaloscypha	13	Saprotroph	Saprotroph	0
CHBT1_fall	ASV15	0	CHBT	Chillán	Fall	Below treeline	1	Fungi	Ascomycota	Leotiomycetes	Helotiales	Hyaloscyphaceae	Hyaloscypha	finlandica	Hyaloscypha	13	Saprotroph	Saprotroph	0
CHBT2_fall	ASV15	0	CHBT	Chillán	Fall	Below treeline	2	Fungi	Ascomycota	Leotiomycetes	Helotiales	Hyaloscyphaceae	Hyaloscypha	finlandica	Hyaloscypha	13	Saprotroph	Saprotroph	0
CHBT3_fall	ASV15	0	CHBT	Chillán	Fall	Below treeline	3	Fungi	Ascomycota	Leotiomycetes	Helotiales	Hyaloscyphaceae	Hyaloscypha	finlandica	Hyaloscypha	13	Saprotroph	Saprotroph	0
CHT1_fall	ASV15	0	CHT	Chillán	Fall	Treeline	1	Fungi	Ascomycota	Leotiomycetes	Helotiales	Hyaloscyphaceae	Hyaloscypha	finlandica	Hyaloscypha	13	Saprotroph	Saprotroph	0
CHT2_fall	ASV15	0	CHT	Chillán	Fall	Treeline	2	Fungi	Ascomycota	Leotiomycetes	Helotiales	Hyaloscyphaceae	Hyaloscypha	finlandica	Hyaloscypha	13	Saprotroph	Saprotroph	0
CHT3_fall	ASV15	0	CHT	Chillán	Fall	Treeline	3	Fungi	Ascomycota	Leotiomycetes	Helotiales	Hyaloscyphaceae	Hyaloscypha	finlandica	Hyaloscypha	13	Saprotroph	Saprotroph	0
CBT1_winter	ASV15	1890	CBT	Coyhaique	Winter	Below treeline	1	Fungi	Ascomycota	Leotiomycetes	Helotiales	Hyaloscyphaceae	Hyaloscypha	finlandica	Hyaloscypha	13	Saprotroph	Saprotroph	6.43
CBT2_winter	ASV15	688	CBT	Coyhaique	Winter	Below treeline	2	Fungi	Ascomycota	Leotiomycetes	Helotiales	Hyaloscyphaceae	Hyaloscypha	finlandica	Hyaloscypha	13	Saprotroph	Saprotroph	1.64
CBT3_winter	ASV15	0	CBT	Coyhaique	Winter	Below treeline	3	Fungi	Ascomycota	Leotiomycetes	Helotiales	Hyaloscyphaceae	Hyaloscypha	finlandica	Hyaloscypha	13	Saprotroph	Saprotroph	0
CBT4_winter	ASV15	0	CBT	Coyhaique	Winter	Below treeline	4	Fungi	Ascomycota	Leotiomycetes	Helotiales	Hyaloscyphaceae	Hyaloscypha	finlandica	Hyaloscypha	13	Saprotroph	Saprotroph	0
CBT5_winter	ASV15	0	CBT	Coyhaique	Winter	Below treeline	5	Fungi	Ascomycota	Leotiomycetes	Helotiales	Hyaloscyphaceae	Hyaloscypha	finlandica	Hyaloscypha	13	Saprotroph	Saprotroph	0
CT1_winter	ASV15	0	CT	Coyhaique	Winter	Treeline	1	Fungi	Ascomycota	Leotiomycetes	Helotiales	Hyaloscyphaceae	Hyaloscypha	finlandica	Hyaloscypha	13	Saprotroph	Saprotroph	0
CT2_winter	ASV15	0	CT	Coyhaique	Winter	Treeline	2	Fungi	Ascomycota	Leotiomycetes	Helotiales	Hyaloscyphaceae	Hyaloscypha	finlandica	Hyaloscypha	13	Saprotroph	Saprotroph	0
CT3_winter	ASV15	0	CT	Coyhaique	Winter	Treeline	3	Fungi	Ascomycota	Leotiomycetes	Helotiales	Hyaloscyphaceae	Hyaloscypha	finlandica	Hyaloscypha	13	Saprotroph	Saprotroph	0
CT4_winter	ASV15	0	CT	Coyhaique	Winter	Treeline	4	Fungi	Ascomycota	Leotiomycetes	Helotiales	Hyaloscyphaceae	Hyaloscypha	finlandica	Hyaloscypha	13	Saprotroph	Saprotroph	0
CT5_winter	ASV15	0	CT	Coyhaique	Winter	Treeline	5	Fungi	Ascomycota	Leotiomycetes	Helotiales	Hyaloscyphaceae	Hyaloscypha	finlandica	Hyaloscypha	13	Saprotroph	Saprotroph	0
ABT1_winter	ASV15	0	ABT	Antillanca	Winter	Below treeline	1	Fungi	Ascomycota	Leotiomycetes	Helotiales	Hyaloscyphaceae	Hyaloscypha	finlandica	Hyaloscypha	13	Saprotroph	Saprotroph	0
ABT2_winter	ASV15	0	ABT	Antillanca	Winter	Below treeline	2	Fungi	Ascomycota	Leotiomycetes	Helotiales	Hyaloscyphaceae	Hyaloscypha	finlandica	Hyaloscypha	13	Saprotroph	Saprotroph	0
ABT3_winter	ASV15	0	ABT	Antillanca	Winter	Below treeline	3	Fungi	Ascomycota	Leotiomycetes	Helotiales	Hyaloscyphaceae	Hyaloscypha	finlandica	Hyaloscypha	13	Saprotroph	Saprotroph	0
ABT4_winter	ASV15	0	ABT	Antillanca	Winter	Below treeline	4	Fungi	Ascomycota	Leotiomycetes	Helotiales	Hyaloscyphaceae	Hyaloscypha	finlandica	Hyaloscypha	13	Saprotroph	Saprotroph	0
ABT5_winter	ASV15	0	ABT	Antillanca	Winter	Below treeline	5	Fungi	Ascomycota	Leotiomycetes	Helotiales	Hyaloscyphaceae	Hyaloscypha	finlandica	Hyaloscypha	13	Saprotroph	Saprotroph	0
AT1_winter	ASV15	0	AT	Antillanca	Winter	Treeline	1	Fungi	Ascomycota	Leotiomycetes	Helotiales	Hyaloscyphaceae	Hyaloscypha	finlandica	Hyaloscypha	13	Saprotroph	Saprotroph	0
AT2_winter	ASV15	0	AT	Antillanca	Winter	Treeline	2	Fungi	Ascomycota	Leotiomycetes	Helotiales	Hyaloscyphaceae	Hyaloscypha	finlandica	Hyaloscypha	13	Saprotroph	Saprotroph	0
AT3_winter	ASV15	0	AT	Antillanca	Winter	Treeline	3	Fungi	Ascomycota	Leotiomycetes	Helotiales	Hyaloscyphaceae	Hyaloscypha	finlandica	Hyaloscypha	13	Saprotroph	Saprotroph	0
AT4_winter	ASV15	0	AT	Antillanca	Winter	Treeline	4	Fungi	Ascomycota	Leotiomycetes	Helotiales	Hyaloscyphaceae	Hyaloscypha	finlandica	Hyaloscypha	13	Saprotroph	Saprotroph	0
AT5_winter	ASV15	0	AT	Antillanca	Winter	Treeline	5	Fungi	Ascomycota	Leotiomycetes	Helotiales	Hyaloscyphaceae	Hyaloscypha	finlandica	Hyaloscypha	13	Saprotroph	Saprotroph	0
VBT1_winter	ASV15	0	VBT	Villarrica	Winter	Below treeline	1	Fungi	Ascomycota	Leotiomycetes	Helotiales	Hyaloscyphaceae	Hyaloscypha	finlandica	Hyaloscypha	13	Saprotroph	Saprotroph	0
VBT2_winter	ASV15	0	VBT	Villarrica	Winter	Below treeline	2	Fungi	Ascomycota	Leotiomycetes	Helotiales	Hyaloscyphaceae	Hyaloscypha	finlandica	Hyaloscypha	13	Saprotroph	Saprotroph	0
VBT3_winter	ASV15	0	VBT	Villarrica	Winter	Below treeline	3	Fungi	Ascomycota	Leotiomycetes	Helotiales	Hyaloscyphaceae	Hyaloscypha	finlandica	Hyaloscypha	13	Saprotroph	Saprotroph	0
VBT4_winter	ASV15	0	VBT	Villarrica	Winter	Below treeline	4	Fungi	Ascomycota	Leotiomycetes	Helotiales	Hyaloscyphaceae	Hyaloscypha	finlandica	Hyaloscypha	13	Saprotroph	Saprotroph	0
VT1_winter	ASV15	0	VT	Villarrica	Winter	Treeline	1	Fungi	Ascomycota	Leotiomycetes	Helotiales	Hyaloscyphaceae	Hyaloscypha	finlandica	Hyaloscypha	13	Saprotroph	Saprotroph	0
VT2_winter	ASV15	0	VT	Villarrica	Winter	Treeline	2	Fungi	Ascomycota	Leotiomycetes	Helotiales	Hyaloscyphaceae	Hyaloscypha	finlandica	Hyaloscypha	13	Saprotroph	Saprotroph	0
VT3_winter	ASV15	0	VT	Villarrica	Winter	Treeline	3	Fungi	Ascomycota	Leotiomycetes	Helotiales	Hyaloscyphaceae	Hyaloscypha	finlandica	Hyaloscypha	13	Saprotroph	Saprotroph	0
VT4_winter	ASV15	0	VT	Villarrica	Winter	Treeline	4	Fungi	Ascomycota	Leotiomycetes	Helotiales	Hyaloscyphaceae	Hyaloscypha	finlandica	Hyaloscypha	13	Saprotroph	Saprotroph	0
VT5_winter	ASV15	0	VT	Villarrica	Winter	Treeline	5	Fungi	Ascomycota	Leotiomycetes	Helotiales	Hyaloscyphaceae	Hyaloscypha	finlandica	Hyaloscypha	13	Saprotroph	Saprotroph	0
CHBT1_winter	ASV15	0	CHBT	Chillán	Winter	Below treeline	1	Fungi	Ascomycota	Leotiomycetes	Helotiales	Hyaloscyphaceae	Hyaloscypha	finlandica	Hyaloscypha	13	Saprotroph	Saprotroph	0
CHBT2_winter	ASV15	0	CHBT	Chillán	Winter	Below treeline	2	Fungi	Ascomycota	Leotiomycetes	Helotiales	Hyaloscyphaceae	Hyaloscypha	finlandica	Hyaloscypha	13	Saprotroph	Saprotroph	0
CHBT3_winter	ASV15	0	CHBT	Chillán	Winter	Below treeline	3	Fungi	Ascomycota	Leotiomycetes	Helotiales	Hyaloscyphaceae	Hyaloscypha	finlandica	Hyaloscypha	13	Saprotroph	Saprotroph	0
CHBT4_winter	ASV15	0	CHBT	Chillán	Winter	Below treeline	4	Fungi	Ascomycota	Leotiomycetes	Helotiales	Hyaloscyphaceae	Hyaloscypha	finlandica	Hyaloscypha	13	Saprotroph	Saprotroph	0
CHBT5_winter	ASV15	0	CHBT	Chillán	Winter	Below treeline	5	Fungi	Ascomycota	Leotiomycetes	Helotiales	Hyaloscyphaceae	Hyaloscypha	finlandica	Hyaloscypha	13	Saprotroph	Saprotroph	0
CHT1_winter	ASV15	0	CHT	Chillán	Winter	Treeline	1	Fungi	Ascomycota	Leotiomycetes	Helotiales	Hyaloscyphaceae	Hyaloscypha	finlandica	Hyaloscypha	13	Saprotroph	Saprotroph	0
CHT2_winter	ASV15	0	CHT	Chillán	Winter	Treeline	2	Fungi	Ascomycota	Leotiomycetes	Helotiales	Hyaloscyphaceae	Hyaloscypha	finlandica	Hyaloscypha	13	Saprotroph	Saprotroph	0
CHT3_winter	ASV15	0	CHT	Chillán	Winter	Treeline	3	Fungi	Ascomycota	Leotiomycetes	Helotiales	Hyaloscyphaceae	Hyaloscypha	finlandica	Hyaloscypha	13	Saprotroph	Saprotroph	0
CHT4_winter	ASV15	0	CHT	Chillán	Winter	Treeline	4	Fungi	Ascomycota	Leotiomycetes	Helotiales	Hyaloscyphaceae	Hyaloscypha	finlandica	Hyaloscypha	13	Saprotroph	Saprotroph	0
CHT5_winter	ASV15	0	CHT	Chillán	Winter	Treeline	5	Fungi	Ascomycota	Leotiomycetes	Helotiales	Hyaloscyphaceae	Hyaloscypha	finlandica	Hyaloscypha	13	Saprotroph	Saprotroph	0
CBT1_spring	ASV15	0	CBT	Coyhaique	Spring	Below treeline	1	Fungi	Ascomycota	Leotiomycetes	Helotiales	Hyaloscyphaceae	Hyaloscypha	finlandica	Hyaloscypha	13	Saprotroph	Saprotroph	0
CBT2_spring	ASV15	0	CBT	Coyhaique	Spring	Below treeline	2	Fungi	Ascomycota	Leotiomycetes	Helotiales	Hyaloscyphaceae	Hyaloscypha	finlandica	Hyaloscypha	13	Saprotroph	Saprotroph	0
CBT3_spring	ASV15	2762	CBT	Coyhaique	Spring	Below treeline	3	Fungi	Ascomycota	Leotiomycetes	Helotiales	Hyaloscyphaceae	Hyaloscypha	finlandica	Hyaloscypha	13	Saprotroph	Saprotroph	5.06
CBT4_spring	ASV15	0	CBT	Coyhaique	Spring	Below treeline	4	Fungi	Ascomycota	Leotiomycetes	Helotiales	Hyaloscyphaceae	Hyaloscypha	finlandica	Hyaloscypha	13	Saprotroph	Saprotroph	0
CBT5_spring	ASV15	0	CBT	Coyhaique	Spring	Below treeline	5	Fungi	Ascomycota	Leotiomycetes	Helotiales	Hyaloscyphaceae	Hyaloscypha	finlandica	Hyaloscypha	13	Saprotroph	Saprotroph	0
CT1_spring	ASV15	0	CT	Coyhaique	Spring	Treeline	1	Fungi	Ascomycota	Leotiomycetes	Helotiales	Hyaloscyphaceae	Hyaloscypha	finlandica	Hyaloscypha	13	Saprotroph	Saprotroph	0
CT2_spring	ASV15	0	CT	Coyhaique	Spring	Treeline	2	Fungi	Ascomycota	Leotiomycetes	Helotiales	Hyaloscyphaceae	Hyaloscypha	finlandica	Hyaloscypha	13	Saprotroph	Saprotroph	0
CT3_spring	ASV15	0	CT	Coyhaique	Spring	Treeline	3	Fungi	Ascomycota	Leotiomycetes	Helotiales	Hyaloscyphaceae	Hyaloscypha	finlandica	Hyaloscypha	13	Saprotroph	Saprotroph	0
CT4_spring	ASV15	0	CT	Coyhaique	Spring	Treeline	4	Fungi	Ascomycota	Leotiomycetes	Helotiales	Hyaloscyphaceae	Hyaloscypha	finlandica	Hyaloscypha	13	Saprotroph	Saprotroph	0
CT5_spring	ASV15	0	CT	Coyhaique	Spring	Treeline	5	Fungi	Ascomycota	Leotiomycetes	Helotiales	Hyaloscyphaceae	Hyaloscypha	finlandica	Hyaloscypha	13	Saprotroph	Saprotroph	0
ABT2_spring	ASV15	0	ABT	Antillanca	Spring	Below treeline	2	Fungi	Ascomycota	Leotiomycetes	Helotiales	Hyaloscyphaceae	Hyaloscypha	finlandica	Hyaloscypha	13	Saprotroph	Saprotroph	0
ABT3_spring	ASV15	0	ABT	Antillanca	Spring	Below treeline	3	Fungi	Ascomycota	Leotiomycetes	Helotiales	Hyaloscyphaceae	Hyaloscypha	finlandica	Hyaloscypha	13	Saprotroph	Saprotroph	0
ABT4_spring	ASV15	0	ABT	Antillanca	Spring	Below treeline	4	Fungi	Ascomycota	Leotiomycetes	Helotiales	Hyaloscyphaceae	Hyaloscypha	finlandica	Hyaloscypha	13	Saprotroph	Saprotroph	0
ABT5_spring	ASV15	0	ABT	Antillanca	Spring	Below treeline	5	Fungi	Ascomycota	Leotiomycetes	Helotiales	Hyaloscyphaceae	Hyaloscypha	finlandica	Hyaloscypha	13	Saprotroph	Saprotroph	0
AT1_spring	ASV15	0	AT	Antillanca	Spring	Treeline	1	Fungi	Ascomycota	Leotiomycetes	Helotiales	Hyaloscyphaceae	Hyaloscypha	finlandica	Hyaloscypha	13	Saprotroph	Saprotroph	0
AT2_spring	ASV15	0	AT	Antillanca	Spring	Treeline	2	Fungi	Ascomycota	Leotiomycetes	Helotiales	Hyaloscyphaceae	Hyaloscypha	finlandica	Hyaloscypha	13	Saprotroph	Saprotroph	0
AT3_spring	ASV15	0	AT	Antillanca	Spring	Treeline	3	Fungi	Ascomycota	Leotiomycetes	Helotiales	Hyaloscyphaceae	Hyaloscypha	finlandica	Hyaloscypha	13	Saprotroph	Saprotroph	0
AT4_spring	ASV15	0	AT	Antillanca	Spring	Treeline	4	Fungi	Ascomycota	Leotiomycetes	Helotiales	Hyaloscyphaceae	Hyaloscypha	finlandica	Hyaloscypha	13	Saprotroph	Saprotroph	0
AT5_spring	ASV15	0	AT	Antillanca	Spring	Treeline	5	Fungi	Ascomycota	Leotiomycetes	Helotiales	Hyaloscyphaceae	Hyaloscypha	finlandica	Hyaloscypha	13	Saprotroph	Saprotroph	0
VBT1_spring	ASV15	0	VBT	Villarrica	Spring	Below treeline	1	Fungi	Ascomycota	Leotiomycetes	Helotiales	Hyaloscyphaceae	Hyaloscypha	finlandica	Hyaloscypha	13	Saprotroph	Saprotroph	0
[truncated: 782,327+ more rows]
