# Supplementary material for: High ectomycorrhizal relative abundance during winter at the treeline
Source: ISME Commun. 2025 Jan 25;5(1):ycaf010. doi: 10.1093/ismeco/ycaf010 (PMC11815889; doi:10.1093/ismeco/ycaf010)
Supplement: Table_S5_ycaf010 [file table_s5_ycaf010.xlsx]

## Sheet: Table S5
Table S5.- Percentage abundance of fungal phyla across different seasons, locations, and altitudes in Nothofagus pumilio rhizosphere samples
Phylum	Season	Location	Altitude	Total Abundance	Total abundance per group	Percentage (%)
Ascomycota	Fall	Coyhaique	Below treeline	254.306	296.585	85.7448
Ascomycota	Fall	Antillanca	Below treeline	172.223	292.681	58.8432
Ascomycota	Fall	Antillanca	Treeline	145.531	293.029	49.6642
Ascomycota	Fall	Villarrica	Below treeline	187.549	293.976	63.7973
Ascomycota	Fall	Villarrica	Treeline	107.627	296.107	36.3473
Ascomycota	Fall	Chillán	Below treeline	140.939	295.193	47.7449
Ascomycota	Fall	Chillán	Treeline	149.278	292.528	51.0305
Ascomycota	Winter	Coyhaique	Below treeline	235.882	495.479	47.6069
Ascomycota	Winter	Coyhaique	Treeline	86.4193	494.866	17.4632
Ascomycota	Winter	Antillanca	Below treeline	262.148	492.771	53.1988
Ascomycota	Winter	Antillanca	Treeline	198.795	491.069	40.4822
Ascomycota	Winter	Villarrica	Below treeline	198.366	396.865	49.9832
Ascomycota	Winter	Villarrica	Treeline	142.712	491.123	29.0584
Ascomycota	Winter	Chillán	Below treeline	360.818	496.494	72.6733
Ascomycota	Winter	Chillán	Treeline	253.263	497.61	50.8958
Ascomycota	Spring	Coyhaique	Below treeline	275.307	486.14	56.6312
Ascomycota	Spring	Coyhaique	Treeline	195.724	493.119	39.6911
Ascomycota	Spring	Antillanca	Below treeline	306.412	394.064	77.757
Ascomycota	Spring	Antillanca	Treeline	297.965	491.863	60.5789
Ascomycota	Spring	Villarrica	Below treeline	281.29	393.771	71.4349
Ascomycota	Spring	Villarrica	Treeline	304.728	494.028	61.6823
Ascomycota	Spring	Chillán	Below treeline	348.708	495.084	70.4341
Ascomycota	Spring	Chillán	Treeline	281.582	393.139	71.6242
Ascomycota	Summer	Coyhaique	Below treeline	203.843	497.377	40.9837
Ascomycota	Summer	Coyhaique	Treeline	145.168	498.232	29.1367
Ascomycota	Summer	Antillanca	Below treeline	300.939	493.299	61.0054
Ascomycota	Summer	Antillanca	Treeline	192.189	494.607	38.8568
Ascomycota	Summer	Villarrica	Below treeline	219.109	495.026	44.262
Ascomycota	Summer	Villarrica	Treeline	182.475	495.253	36.8447
Ascomycota	Summer	Chillán	Below treeline	310.547	497.104	62.4712
Ascomycota	Summer	Chillán	Treeline	300.572	492.985	60.9699
Basidiomycota	Fall	Coyhaique	Below treeline	26.9386	296.585	9.08293
Basidiomycota	Fall	Antillanca	Below treeline	92.1086	292.681	31.4706
Basidiomycota	Fall	Antillanca	Treeline	96.0899	293.029	32.7919
Basidiomycota	Fall	Villarrica	Below treeline	56.3465	293.976	19.167
Basidiomycota	Fall	Villarrica	Treeline	153.265	296.107	51.7599
Basidiomycota	Fall	Chillán	Below treeline	139.354	295.193	47.2078
Basidiomycota	Fall	Chillán	Treeline	112.044	292.528	38.302
Basidiomycota	Winter	Coyhaique	Below treeline	196.851	495.479	39.7294
Basidiomycota	Winter	Coyhaique	Treeline	338.663	494.866	68.4353
Basidiomycota	Winter	Antillanca	Below treeline	177.795	492.771	36.0806
Basidiomycota	Winter	Antillanca	Treeline	264.928	491.069	53.9491
Basidiomycota	Winter	Villarrica	Below treeline	140.026	396.865	35.2829
Basidiomycota	Winter	Villarrica	Treeline	291.91	491.123	59.4373
Basidiomycota	Winter	Chillán	Below treeline	103.035	496.494	20.7525
Basidiomycota	Winter	Chillán	Treeline	187.906	497.61	37.7616
Basidiomycota	Spring	Coyhaique	Below treeline	98.9606	486.14	20.3564
Basidiomycota	Spring	Coyhaique	Treeline	100.363	493.119	20.3526
Basidiomycota	Spring	Antillanca	Below treeline	45.927	394.064	11.6547
Basidiomycota	Spring	Antillanca	Treeline	104.724	491.863	21.2912
Basidiomycota	Spring	Villarrica	Below treeline	43.15	393.771	10.9581
Basidiomycota	Spring	Villarrica	Treeline	91.4402	494.028	18.5091
Basidiomycota	Spring	Chillán	Below treeline	71.3523	495.084	14.4122
Basidiomycota	Spring	Chillán	Treeline	35.4269	393.139	9.01129
Basidiomycota	Summer	Coyhaique	Below treeline	204.188	497.377	41.0529
Basidiomycota	Summer	Coyhaique	Treeline	201.768	498.232	40.4969
Basidiomycota	Summer	Antillanca	Below treeline	78.3585	493.299	15.8846
Basidiomycota	Summer	Antillanca	Treeline	128.661	494.607	26.0127
Basidiomycota	Summer	Villarrica	Below treeline	179.354	495.026	36.2313
Basidiomycota	Summer	Villarrica	Treeline	253.189	495.253	51.1231
Basidiomycota	Summer	Chillán	Below treeline	153.772	497.104	30.9335
Basidiomycota	Summer	Chillán	Treeline	94.6846	492.985	19.2064
Calcarisporiellomycota	Winter	Chillán	Treeline	0.107479	497.61	0.021599
Chytridiomycota	Fall	Coyhaique	Below treeline	0.187144	296.585	0.0630998
Chytridiomycota	Fall	Antillanca	Treeline	0.351672	293.029	0.120013
Chytridiomycota	Fall	Villarrica	Below treeline	0.103528	293.976	0.0352165
Chytridiomycota	Fall	Villarrica	Treeline	0.582324	296.107	0.19666
Chytridiomycota	Fall	Chillán	Below treeline	0.484518	295.193	0.164136
Chytridiomycota	Fall	Chillán	Treeline	0.150388	292.528	0.05141
Chytridiomycota	Winter	Coyhaique	Below treeline	1.6205	495.479	0.327057
Chytridiomycota	Winter	Antillanca	Below treeline	0.693328	492.771	0.1407
Chytridiomycota	Winter	Antillanca	Treeline	0.115667	491.069	0.0235542
Chytridiomycota	Winter	Villarrica	Below treeline	0.668074	396.865	0.168338
Chytridiomycota	Winter	Villarrica	Treeline	0.433283	491.123	0.0882229
Chytridiomycota	Winter	Chillán	Below treeline	3.06159	496.494	0.616643
Chytridiomycota	Winter	Chillán	Treeline	0.684172	497.61	0.137492
Chytridiomycota	Spring	Coyhaique	Below treeline	0.621187	486.14	0.127779
Chytridiomycota	Spring	Coyhaique	Treeline	0.93082	493.119	0.188762
Chytridiomycota	Spring	Antillanca	Treeline	0.345155	491.863	0.0701731
Chytridiomycota	Spring	Villarrica	Below treeline	0.1315	393.771	0.0333951
Chytridiomycota	Spring	Villarrica	Treeline	0.206549	494.028	0.0418093
Chytridiomycota	Spring	Chillán	Below treeline	1.46653	495.084	0.296219
Chytridiomycota	Spring	Chillán	Treeline	0.442358	393.139	0.11252
Chytridiomycota	Summer	Antillanca	Treeline	0.105583	494.607	0.0213469
Chytridiomycota	Summer	Villarrica	Below treeline	0.503161	495.026	0.101643
Chytridiomycota	Summer	Chillán	Below treeline	0.242412	497.104	0.0487648
Chytridiomycota	Summer	Chillán	Treeline	1.27106	492.985	0.257829
Entorrhizomycota	Spring	Coyhaique	Below treeline	0.43409	486.14	0.0892931
Fungi_phy_Incertae_sedis	Fall	Coyhaique	Below treeline	0.795363	296.585	0.268174
Fungi_phy_Incertae_sedis	Fall	Antillanca	Below treeline	1.63922	292.681	0.560072
Fungi_phy_Incertae_sedis	Fall	Antillanca	Treeline	3.48672	293.029	1.18989
Fungi_phy_Incertae_sedis	Fall	Villarrica	Below treeline	1.08574	293.976	0.36933
Fungi_phy_Incertae_sedis	Fall	Villarrica	Treeline	1.54149	296.107	0.520584
Fungi_phy_Incertae_sedis	Fall	Chillán	Below treeline	0.388668	295.193	0.131666
Fungi_phy_Incertae_sedis	Fall	Chillán	Treeline	0.387776	292.528	0.132561
Fungi_phy_Incertae_sedis	Winter	Coyhaique	Below treeline	2.09454	495.479	0.422731
Fungi_phy_Incertae_sedis	Winter	Coyhaique	Treeline	27.5209	494.866	5.56128
Fungi_phy_Incertae_sedis	Winter	Antillanca	Below treeline	5.38019	492.771	1.09182
Fungi_phy_Incertae_sedis	Winter	Antillanca	Treeline	6.10063	491.069	1.24232
Fungi_phy_Incertae_sedis	Winter	Villarrica	Below treeline	1.46393	396.865	0.368874
Fungi_phy_Incertae_sedis	Winter	Villarrica	Treeline	5.67497	491.123	1.15551
Fungi_phy_Incertae_sedis	Winter	Chillán	Below treeline	1.9628	496.494	0.395333
Fungi_phy_Incertae_sedis	Winter	Chillán	Treeline	0.127966	497.61	0.0257161
Fungi_phy_Incertae_sedis	Spring	Coyhaique	Below treeline	22.0828	486.14	4.54247
Fungi_phy_Incertae_sedis	Spring	Coyhaique	Treeline	33.0266	493.119	6.69748
Fungi_phy_Incertae_sedis	Spring	Antillanca	Below treeline	1.94454	394.064	0.493458
Fungi_phy_Incertae_sedis	Spring	Antillanca	Treeline	2.21755	491.863	0.450847
Fungi_phy_Incertae_sedis	Spring	Villarrica	Below treeline	4.64691	393.771	1.1801
Fungi_phy_Incertae_sedis	Spring	Villarrica	Treeline	2.07132	494.028	0.419273
Fungi_phy_Incertae_sedis	Spring	Chillán	Below treeline	2.5274	495.084	0.510498
Fungi_phy_Incertae_sedis	Spring	Chillán	Treeline	1.88044	393.139	0.478315
Fungi_phy_Incertae_sedis	Summer	Coyhaique	Below treeline	0.468638	497.377	0.0942218
Fungi_phy_Incertae_sedis	Summer	Coyhaique	Treeline	0.546104	498.232	0.109608
Fungi_phy_Incertae_sedis	Summer	Antillanca	Below treeline	3.27396	493.299	0.663686
Fungi_phy_Incertae_sedis	Summer	Antillanca	Treeline	1.90023	494.607	0.384189
Fungi_phy_Incertae_sedis	Summer	Villarrica	Treeline	2.98794	495.253	0.603316
Fungi_phy_Incertae_sedis	Summer	Chillán	Below treeline	0.601597	497.104	0.12102
Fungi_phy_Incertae_sedis	Summer	Chillán	Treeline	0.110181	492.985	0.0223498
Mortierellomycota	Fall	Coyhaique	Below treeline	3.00157	296.585	1.01204
Mortierellomycota	Fall	Antillanca	Below treeline	14.7405	292.681	5.03637
Mortierellomycota	Fall	Antillanca	Treeline	39.1659	293.029	13.3659
Mortierellomycota	Fall	Villarrica	Below treeline	37.4532	293.976	12.7402
Mortierellomycota	Fall	Villarrica	Treeline	25.6797	296.107	8.67243
Mortierellomycota	Fall	Chillán	Below treeline	8.12898	295.193	2.75379
Mortierellomycota	Fall	Chillán	Treeline	15.8777	292.528	5.42775
Mortierellomycota	Winter	Coyhaique	Below treeline	48.9641	495.479	9.88218
Mortierellomycota	Winter	Coyhaique	Treeline	39.2866	494.866	7.93884
Mortierellomycota	Winter	Antillanca	Below treeline	29.0232	492.771	5.88979
Mortierellomycota	Winter	Antillanca	Treeline	18.0574	491.069	3.67716
Mortierellomycota	Winter	Villarrica	Below treeline	28.3937	396.865	7.15449
Mortierellomycota	Winter	Villarrica	Treeline	45.2671	491.123	9.21707
Mortierellomycota	Winter	Chillán	Below treeline	17.7745	496.494	3.58001
Mortierellomycota	Winter	Chillán	Treeline	27.5611	497.61	5.53869
Mortierellomycota	Spring	Coyhaique	Below treeline	63.4042	486.14	13.0424
Mortierellomycota	Spring	Coyhaique	Treeline	144.69	493.119	29.3419
Mortierellomycota	Spring	Antillanca	Below treeline	17.5808	394.064	4.46141
Mortierellomycota	Spring	Antillanca	Treeline	49.0167	491.863	9.96553
Mortierellomycota	Spring	Villarrica	Below treeline	22.6149	393.771	5.74316
Mortierellomycota	Spring	Villarrica	Treeline	71.9112	494.028	14.5561
Mortierellomycota	Spring	Chillán	Below treeline	41.2847	495.084	8.33893
Mortierellomycota	Spring	Chillán	Treeline	33.2863	393.139	8.4668
Mortierellomycota	Summer	Coyhaique	Below treeline	73.6697	497.377	14.8116
Mortierellomycota	Summer	Coyhaique	Treeline	143.442	498.232	28.7903
Mortierellomycota	Summer	Antillanca	Below treeline	24.0707	493.299	4.87954
Mortierellomycota	Summer	Antillanca	Treeline	33.6393	494.607	6.80121
Mortierellomycota	Summer	Villarrica	Below treeline	39.4623	495.026	7.97176
Mortierellomycota	Summer	Villarrica	Treeline	43.1178	495.253	8.70621
Mortierellomycota	Summer	Chillán	Below treeline	15.7165	497.104	3.16161
Mortierellomycota	Summer	Chillán	Treeline	28.7813	492.985	5.83817
Mucoromycota	Fall	Coyhaique	Below treeline	11.3562	296.585	3.82898
Mucoromycota	Fall	Antillanca	Below treeline	10.613	292.681	3.62614
Mucoromycota	Fall	Antillanca	Treeline	4.80565	293.029	1.63999
Mucoromycota	Fall	Villarrica	Below treeline	2.99888	293.976	1.02011
Mucoromycota	Fall	Villarrica	Treeline	5.47797	296.107	1.84999
Mucoromycota	Fall	Chillán	Below treeline	5.79694	295.193	1.96378
Mucoromycota	Fall	Chillán	Treeline	14.6615	292.528	5.01202
Mucoromycota	Winter	Coyhaique	Below treeline	6.33676	495.479	1.27892
Mucoromycota	Winter	Coyhaique	Treeline	0.156685	494.866	0.0316622
Mucoromycota	Winter	Antillanca	Below treeline	16.0955	492.771	3.26632
Mucoromycota	Winter	Antillanca	Treeline	2.68727	491.069	0.547228
Mucoromycota	Winter	Villarrica	Below treeline	24.4798	396.865	6.16828
Mucoromycota	Winter	Villarrica	Treeline	3.01398	491.123	0.613691
Mucoromycota	Winter	Chillán	Below treeline	9.84176	496.494	1.98225
Mucoromycota	Winter	Chillán	Treeline	26.8912	497.61	5.40408
Mucoromycota	Spring	Coyhaique	Below treeline	11.5914	486.14	2.38438
Mucoromycota	Spring	Coyhaique	Treeline	2.25123	493.119	0.456529
Mucoromycota	Spring	Antillanca	Below treeline	19.6919	394.064	4.99715
Mucoromycota	Spring	Antillanca	Treeline	24.2405	491.863	4.92831
Mucoromycota	Spring	Villarrica	Below treeline	37.9002	393.771	9.62492
Mucoromycota	Spring	Villarrica	Treeline	18.7547	494.028	3.79629
Mucoromycota	Spring	Chillán	Below treeline	24.6167	495.084	4.97222
Mucoromycota	Spring	Chillán	Treeline	37.243	393.139	9.47325
Mucoromycota	Summer	Coyhaique	Below treeline	11.9278	497.377	2.39814
Mucoromycota	Summer	Coyhaique	Treeline	7	498.232	1.40497
Mucoromycota	Summer	Antillanca	Below treeline	86.0146	493.299	17.4366
Mucoromycota	Summer	Antillanca	Treeline	135.133	494.607	27.3213
Mucoromycota	Summer	Villarrica	Below treeline	56.0439	495.026	11.3214
Mucoromycota	Summer	Villarrica	Treeline	13.2474	495.253	2.67487
Mucoromycota	Summer	Chillán	Below treeline	16.0975	497.104	3.23826
Mucoromycota	Summer	Chillán	Treeline	67.0498	492.985	13.6008
Olpidiomycota	Winter	Coyhaique	Below treeline	1.78914	495.479	0.361094
Olpidiomycota	Spring	Coyhaique	Below treeline	0.399343	486.14	0.0821457
Rozellomycota	Fall	Antillanca	Below treeline	0.697197	292.681	0.23821
Rozellomycota	Fall	Antillanca	Treeline	0.966753	293.029	0.329917
Rozellomycota	Fall	Villarrica	Below treeline	0.659998	293.976	0.224507
Rozellomycota	Fall	Villarrica	Treeline	0.689295	296.107	0.232786
Rozellomycota	Fall	Chillán	Treeline	0.127997	292.528	0.0437557
Rozellomycota	Winter	Coyhaique	Below treeline	0.642779	495.479	0.129729
Rozellomycota	Winter	Coyhaique	Treeline	2.54877	494.866	0.515042
Rozellomycota	Winter	Antillanca	Below treeline	0.842341	492.771	0.17094
Rozellomycota	Winter	Antillanca	Treeline	0.385164	491.069	0.0784339
Rozellomycota	Winter	Villarrica	Below treeline	0.324047	396.865	0.0816517
Rozellomycota	Winter	Villarrica	Treeline	0.594644	491.123	0.121078
Rozellomycota	Winter	Chillán	Treeline	0.50338	497.61	0.10116
Rozellomycota	Spring	Coyhaique	Below treeline	2.51151	486.14	0.516623
Rozellomycota	Spring	Coyhaique	Treeline	10.2103	493.119	2.07056
Rozellomycota	Spring	Antillanca	Below treeline	1.17404	394.064	0.297931
Rozellomycota	Spring	Antillanca	Treeline	7.32005	491.863	1.48823
Rozellomycota	Spring	Villarrica	Below treeline	0.75822	393.771	0.192553
Rozellomycota	Spring	Villarrica	Treeline	3.81969	494.028	0.773173
Rozellomycota	Spring	Chillán	Below treeline	2.16943	495.084	0.438195
Rozellomycota	Spring	Chillán	Treeline	1.82738	393.139	0.464819
Rozellomycota	Summer	Coyhaique	Below treeline	0.174451	497.377	0.0350742
Rozellomycota	Summer	Coyhaique	Treeline	0.306972	498.232	0.0616122
Rozellomycota	Summer	Antillanca	Below treeline	0.357756	493.299	0.072523
Rozellomycota	Summer	Antillanca	Treeline	0.927177	494.607	0.187457
Rozellomycota	Summer	Chillán	Treeline	0.515754	492.985	0.104619
Zoopagomycota	Spring	Coyhaique	Treeline	0.274242	493.119	0.0556138
NA	Fall	Antillanca	Below treeline	0.659628	292.681	0.225374
NA	Fall	Antillanca	Treeline	2.6319	293.029	0.898169
NA	Fall	Villarrica	Below treeline	7.77967	293.976	2.64636
NA	Fall	Villarrica	Treeline	1.24463	296.107	0.42033
NA	Fall	Chillán	Below treeline	0.100357	295.193	0.0339973
NA	Winter	Coyhaique	Below treeline	1.29791	495.479	0.26195
NA	Winter	Coyhaique	Treeline	0.270888	494.866	0.0547397
NA	Winter	Antillanca	Below treeline	0.793246	492.771	0.160977
NA	Winter	Villarrica	Below treeline	3.14429	396.865	0.792281
NA	Winter	Villarrica	Treeline	1.51633	491.123	0.308748
NA	Winter	Chillán	Treeline	0.566231	497.61	0.11379
NA	Spring	Coyhaique	Below treeline	10.8281	486.14	2.22737
NA	Spring	Coyhaique	Treeline	5.64882	493.119	1.14553
NA	Spring	Antillanca	Below treeline	1.33318	394.064	0.338317
NA	Spring	Antillanca	Treeline	6.0343	491.863	1.22683
NA	Spring	Villarrica	Below treeline	3.27937	393.771	0.83281
NA	Spring	Villarrica	Treeline	1.0963	494.028	0.221911
NA	Spring	Chillán	Below treeline	2.9592	495.084	0.597717
NA	Spring	Chillán	Treeline	1.45008	393.139	0.368848
NA	Summer	Coyhaique	Below treeline	3.10519	497.377	0.624314
NA	Summer	Antillanca	Below treeline	0.284428	493.299	0.0576582
NA	Summer	Antillanca	Treeline	2.05265	494.607	0.415006
NA	Summer	Villarrica	Below treeline	0.553865	495.026	0.111886
NA	Summer	Villarrica	Treeline	0.23677	495.253	0.0478079
NA	Summer	Chillán	Below treeline	0.12718	497.104	0.0255843
