# Supplementary material for: High ectomycorrhizal relative abundance during winter at the treeline
Source: ISME Commun. 2025 Jan 25;5(1):ycaf010. doi: 10.1093/ismeco/ycaf010 (PMC11815889; doi:10.1093/ismeco/ycaf010)
Supplement: Table_S6_ycaf010 [file table_s6_ycaf010.xlsx]

## Sheet: Table S6
Table S6.- Chemical analysis of the rhizospheric soil samples from Lenga obtained in summer season
Location	Altitude	Soil pH	Organic Matter (OM)	Nitrogen	Phosphorus	Potassium	Zinc	Sulfur	Boron	Calcium	Magnesium
			(%)	(mg/kg)	(mg/kg)	(mg/kg)	(mg/kg)	(mg/kg)	(mg/kg)	(meq/100g)	(meq/100g)
Chillán	Below treeline	5.76	5.52	3	13	196	0.55	10.6	0.15	5.21	1.23
Chillán	Treeline	5.64	5.4	4	13	47	0.29	0.1	0.06	2.31	0.33
Villarrica	Below treeline	5.89	5.67	15	9	55	2.64	4.41	0.05	1.11	0.33
Villarrica	Treeline	5.8	6.57	9	10	60	2.21	3.91	0.08	1.27	0.32
Antillanca	Below treeline	5.79	9.78	8	6	79	1.16	0.1	0.08	0.84	0.34
Antillanca	Treeline	5.56	14.05	32	9	103	2.3	0.1	0.26	1.33	0.49
Coyhaique	Below treeline	5.94	10.43	32	26	110	4.29	8.04	0.42	5.47	1.24
Coyhaique	Treeline	8.86	66.53	303	109	819	50.33	0.1	1.74	19.98	5.93
